# Supplementary material for: Synthesis, crystal structure and absolute configuration of (3aS,4R,5S,7aR)-7-(but-3-en-1-yn-1-yl)-2,2-dimethyl-3a,4,5,7a-tetra­hydro-2H-1,3-benzodioxole-4,5-diol
Source: Acta Crystallogr E Crystallogr Commun. 2024 Oct 11;80(Pt 11):1165–9. doi: 10.1107/S2056989024009733 (PMC11660465; doi:10.1107/S2056989024009733)
Supplement: Supplementary file 1 [file e-80-01165-sup1.cif]

##############################################################################
#                                                                            #
# This CIF contains the data in a paper accepted for publication in          #
# Acta Crystallographica Section E. It conforms to the requirements of       #
# Notes for Authors for Acta Crystallographica Section E, and has been       #
# peer reviewed under the auspices of the IUCr Commission on Journals.       #
#                                                                            #
# Full details of the Crystallographic Information File format               #
# are given in the paper "The Crystallographic Information File (CIF):       #
# a New Standard Archive File for Crystallography" by S. R. Hall, F. H.      #
# Allen and I. D. Brown [Acta Cryst. (1991), A47, 655-685].                  #
#                                                                            #
# The current version of the core CIF dictionary is obtainable from          #
# ftp://ftp.iucr.org/pub/cif_core.dic.                                       #
#                                                                            #
# Software is freely available for graphical display of the structure(s)     #
# in this CIF. For information consult the CIF software page                 #
# http://www.iucr.org/resources/cif/software.                                #
#                                                                            #
# This file may be used for bona fide research purposes within the           #
# scientific community so long as proper attribution is given to the journal # 
# article from which it was obtained.                                        #
#                                                                            #
##############################################################################
data_I
_audit_creation_method     'SHELXL-2019/3'
_journal_date_recd_electronic     2024-07-05
_journal_date_accepted     2024-10-04
_journal_name_full     'Acta Crystallographica, Section E'
_journal_year     2024
_journal_volume     80
_journal_issue      1
_journal_page_first     0
_journal_page_last     0
_journal_paper_category     GO
_journal_paper_doi     10.1107/S2056989024009733
_journal_coeditor_code     EE2008
_publ_contact_author_name     'Peixoto de Abreu Lima, Alejandro'
_publ_contact_author_address
;
Laboratorio de S\'intesis Org\'anica,
Departamento de Qu\'imica Org\'anica,
Facultad de Qu\'imica,
Universidad de la Rep\'ublica,
Avenida General Flores 2124,
CP 11800,
Montevideo, Uruguay
;
_publ_contact_author_email     'apeixoto@fq.edu.uy'
_publ_contact_author_fax     ?
_publ_contact_author_phone     '+59829224472'
_publ_section_title
;\
Synthesis, crystal structure and absolute configuration of
(3a<i>S</i>,4<i>R</i>,5<i>S</i>,7a<i>R</i>)-7-(but-3-en-1-yn-1-yl)-2,2-\
dimethyl-3a,4,5,7a-tetrahydro-2<i>H</i>-1,3-benzodioxole-4,5-diol
;
loop_
    _publ_author_name
    _publ_author_footnote
    _publ_author_address
    'Peixoto de Abreu Lima, Alejandro' .
;
Laboratorio de S\'intesis Org\'anica,
Departamento de Qu\'imica Org\'anica,
Facultad de Qu\'imica,
Universida de la Rep\'ublica,
Avenida General Flores 2124,
CP 11800,
Montevideo, Uruguay
;
    'Pandolfi, Enrique' .
;
Laboratorio de S\'intesis Org\'anica,
Departamento de Qu\'imica Org\'anica,
Facultad de Qu\'imica,
Universida de la Rep\'ublica,
Avenida General Flores 2124,
CP 11800,
Montevideo, Uruguay
;
    'Schapiro, Valeria' .
;
Laboratorio de S\'intesis Org\'anica,
Departamento de Qu\'imica Org\'anica,
Facultad de Qu\'imica,
Universida de la Rep\'ublica,
Avenida General Flores 2124,
CP 11800,
Montevideo, Uruguay
;
    'Suescun, Leopoldo' .
;
Cryssmat-Lab,
C\'atedra de F\'isica,
DETEMA,
Facultad de Qu\'imica,
Universidad de la Rep\'ublica,
Av. General Flores 2124,
CP 11800,
Montevideo, Uruguay
;
_publ_section_synopsis
;
The crystal structure of the title compound was solved to confirm the relative
absolute configuration of the chiral centers.
;
_chemical_name_systematic
;\
(3a<i>S</i>,4<i>R</i>,5<i>S</i>,7a<i>R</i>)-\
7-(But-3-en-1-yn-1-yl)-2,2-dimethyl-3a,4,5,7a-tetrahydro-\
2<i>H</i>-1,3-benzodioxole-4,5-diol
;
_chemical_name_common
;\
(1<i>S</i>,2<i>R</i>,3<i>S</i>,4<i>R</i>)-\
5-(But-3-en-1-ynyl)-1,2-dihydroxy-3,4-isopropylidenedioxocycle-5-hexene
;
_chemical_formula_moiety     'C13 H16 O4'
_chemical_formula_sum     'C13 H16 O4'
_chemical_formula_iupac     'C13 H16 O4'
_chemical_formula_weight     236.26
_chemical_melting_point     ?
_chemical_absolute_configuration     syn
_space_group_crystal_system     monoclinic
_space_group_name_H-M_alt     'C 2'
_space_group_name_Hall     'C 2y'
loop_
    _space_group_symop_operation_xyz
    'x, y, z'
    '-x, y, -z'
    'x+1/2, y+1/2, z'
    '-x+1/2, y+1/2, -z'
_cell_length_a     17.4126(13)
_cell_length_b     5.0996(4)
_cell_length_c     14.9856(11)
_cell_angle_alpha     90
_cell_angle_beta     109.652(2)
_cell_angle_gamma     90
_cell_volume     1253.17(16)
_cell_formula_units_Z     4
_cell_measurement_reflns_used     7392
_cell_measurement_theta_min     5.225
_cell_measurement_theta_max     77.75
_cell_measurement_temperature     296(2)
_exptl_crystal_description     plate
_exptl_crystal_colour     colourless
_exptl_crystal_size_max     0.379
_exptl_crystal_size_mid     0.256
_exptl_crystal_size_min     0.120
_exptl_crystal_density_diffrn     1.252
_exptl_crystal_density_meas     ?
_exptl_crystal_density_method     ?
_exptl_crystal_F_000     504
_exptl_absorpt_coefficient_mu     0.765
_exptl_absorpt_correction_type     multi-scan
_exptl_absorpt_process_details
;
(SADABS; Krause <i>et al.</i>,  2015)
;
_exptl_absorpt_correction_T_min     0.6456
_exptl_absorpt_correction_T_max     0.7543
_diffrn_ambient_temperature     296(2)
_diffrn_source     'Cu Incoatec microsource'
_diffrn_radiation_type     CuK\a
_diffrn_radiation_wavelength     1.54178
_diffrn_measurement_device_type     'Bruker D8 Venture/Photon 100 CMOS'
_diffrn_measurement_method     '\j and \w scans'
_diffrn_detector_area_resol_mean     10.4167
_diffrn_reflns_number     10420
_diffrn_reflns_av_R_equivalents     0.0489
_diffrn_reflns_av_unetI/netI     0.0590
_diffrn_reflns_theta_min     5.249
_diffrn_reflns_theta_max     81.635
_diffrn_reflns_theta_full     67.679
_diffrn_measured_fraction_theta_max     0.961
_diffrn_measured_fraction_theta_full     0.997
_diffrn_reflns_limit_h_min     -22
_diffrn_reflns_limit_h_max     22
_diffrn_reflns_limit_k_min     -6
_diffrn_reflns_limit_k_max     6
_diffrn_reflns_limit_l_min     -18
_diffrn_reflns_limit_l_max     19
_refine_special_details     ?
_reflns_number_total     2628
_reflns_number_gt     2138
_reflns_threshold_expression     'I > 2\s(I)'
_refine_ls_structure_factor_coef     Fsqd
_refine_ls_matrix_type     full
_refine_ls_R_factor_all     0.0908
_refine_ls_R_factor_gt     0.0804
_refine_ls_wR_factor_gt     0.2344
_refine_ls_wR_factor_ref     0.2483
_refine_ls_goodness_of_fit_ref     1.128
_refine_ls_restrained_S_all     1.130
_refine_ls_number_reflns     2628
_refine_ls_number_parameters     157
_refine_ls_number_restraints     3
_refine_ls_hydrogen_treatment     constr
_refine_ls_weighting_scheme     calc
_refine_ls_weighting_details
              'w=1/[\s^2^(Fo^2^)+(0.1316P)^2^+0.6357P] where P=(Fo^2^+2Fc^2^)/3'
_atom_sites_solution_hydrogens     geom
_atom_sites_solution_primary     ?
_atom_sites_solution_secondary     ?
_refine_ls_shift/su_max     0.000
_refine_ls_shift/su_mean     0.000
_refine_diff_density_max     0.412
_refine_diff_density_min     -0.206
_refine_ls_extinction_method     none
_refine_ls_extinction_coef     .
_refine_ls_abs_structure_details
;
Flack <i>x</i> determined using 752 quotients
[(<i>I</i>^+^)-(<i>I</i>^-^)]/[(<i>I</i>^+^)+(<i>I</i>^-^)]
(Parsons <i>et al.</i>,  2013)
;
_refine_ls_abs_structure_Flack     0.1(4)
loop_
    _atom_type_symbol
    _atom_type_description
    _atom_type_scat_dispersion_real
    _atom_type_scat_dispersion_imag
    _atom_type_scat_source
    'C' 'C' 0.0181 0.0091
                         'International Tables Vol C Tables 4.2.6.8 and 6.1.1.4'
    'H' 'H' 0.0000 0.0000
                         'International Tables Vol C Tables 4.2.6.8 and 6.1.1.4'
    'O' 'O' 0.0492 0.0322
                         'International Tables Vol C Tables 4.2.6.8 and 6.1.1.4'
_computing_data_collection
;
APEX3 (Bruker, 2018)
;
_computing_cell_refinement
;
SAINT V8.38A (Bruker, 2018)
;
_computing_data_reduction
;
SAINT V8.38A (Bruker, 2018)
;
_computing_structure_solution
;
<i>olex2.solve</i> 1.5 (Bourhis <i>et al.</i>,  2015, Dolomanov <i>et
al.</i>,  2009)
;
_computing_structure_refinement
;
<i>SHELXL2019/2</i> (Sheldrick, 2015)
;
_computing_molecular_graphics
;
<i>ShelXle</i> (H\"ubschle et al., 2011)
;
_computing_publication_material
;
<i>ShelXle</i> (H\"ubschle et al., 2011)
;
loop_
    _atom_site_type_symbol
    _atom_site_label
    _atom_site_fract_x
    _atom_site_fract_y
    _atom_site_fract_z
    _atom_site_U_iso_or_equiv
    _atom_site_adp_type
    _atom_site_calc_flag
    _atom_site_occupancy
    _atom_site_disorder_assembly
    _atom_site_disorder_group
    C C2 0.3746(3) 0.1116(12) 0.4110(3) 0.0683(11) Uani d 1 . .
    H H2 0.398970 0.279483 0.437829 0.082 Uiso calc 1 . .
    C C1 0.2844(3) 0.1188(12) 0.3889(4) 0.0709(12) Uani d 1 . .
    H H1A 0.261212 -0.053188 0.365494 0.085 Uiso calc 1 . .
    O O1 0.2645(3) 0.1853(10) 0.4702(3) 0.0957(14) Uani d 1 . .
    H H1 0.252857 0.051859 0.493396 0.144 Uiso calc 1 . .
    O O3 0.47692(19) 0.0935(9) 0.3375(3) 0.0779(11) Uani d 1 . .
    O O4 0.4120(2) 0.4298(8) 0.2405(3) 0.0750(10) Uani d 1 . .
    C C3 0.3927(3) 0.0527(10) 0.3215(3) 0.0635(11) Uani d 1 . .
    H H3 0.377713 -0.128755 0.301629 0.076 Uiso calc 1 . .
    C C4 0.3504(3) 0.2420(11) 0.2399(3) 0.0661(11) Uani d 1 . .
    H H4 0.333731 0.145670 0.179805 0.079 Uiso calc 1 . .
    C C5 0.2776(3) 0.3908(12) 0.2485(4) 0.0714(12) Uani d 1 . .
    O O2 0.4080(3) -0.0979(11) 0.4766(3) 0.0939(13) Uani d 1 . .
    H H2A 0.433176 -0.036444 0.528898 0.141 Uiso calc 1 . .
    C C6 0.2469(3) 0.3234(12) 0.3150(5) 0.0791(15) Uani d 1 . .
    H H6 0.199730 0.407119 0.315916 0.095 Uiso calc 1 . .
    C C7 0.2395(3) 0.5872(13) 0.1767(4) 0.0790(14) Uani d 1 . .
    C C8 0.2085(4) 0.7380(16) 0.1167(5) 0.0968(19) Uani d 1 . .
    C C9 0.1732(7) 0.918(2) 0.0403(7) 0.139(4) Uani d 1 . .
    H H9 0.190917 0.900463 -0.011464 0.167 Uiso calc 1 . .
    C C10 0.1213(9) 1.096(3) 0.0339(11) 0.197(7) Uani d 1 . .
    H H10A 0.101128 1.123418 0.083313 0.295 Uiso calc 1 . .
    H H10B 0.103243 1.200024 -0.020116 0.295 Uiso calc 1 . .
    C C11 0.4859(3) 0.2806(12) 0.2714(4) 0.0750(14) Uani d 1 . .
    C C12 0.5552(4) 0.4617(17) 0.3208(8) 0.119(3) Uani d 1 . .
    H H12A 0.562490 0.585508 0.276005 0.179 Uiso calc 1 . .
    H H12B 0.604292 0.361554 0.347503 0.179 Uiso calc 1 . .
    H H12C 0.543123 0.553832 0.370311 0.179 Uiso calc 1 . .
    C C13 0.5005(5) 0.131(2) 0.1907(5) 0.113(3) Uani d 1 . .
    H H13A 0.459372 -0.001682 0.167864 0.170 Uiso calc 1 . .
    H H13B 0.553287 0.049946 0.213143 0.170 Uiso calc 1 . .
    H H13C 0.497907 0.250061 0.140183 0.170 Uiso calc 1 . .
loop_
    _atom_site_aniso_label
    _atom_site_aniso_U_11
    _atom_site_aniso_U_22
    _atom_site_aniso_U_33
    _atom_site_aniso_U_12
    _atom_site_aniso_U_13
    _atom_site_aniso_U_23
    C2 0.064(2) 0.073(3) 0.070(2) -0.002(2) 0.024(2) 0.004(2)
    C1 0.064(3) 0.072(3) 0.085(3) -0.001(2) 0.037(2) 0.002(3)
    O1 0.113(3) 0.091(3) 0.109(3) -0.006(3) 0.071(3) -0.009(2)
    O3 0.0525(16) 0.093(3) 0.090(2) 0.0072(17) 0.0260(15) 0.016(2)
    O4 0.0591(17) 0.073(2) 0.100(2) 0.0048(16) 0.0359(16) 0.0134(19)
    C3 0.054(2) 0.064(3) 0.074(3) 0.0032(19) 0.0240(19) 0.001(2)
    C4 0.058(2) 0.069(3) 0.071(2) -0.001(2) 0.0226(19) 0.000(2)
    C5 0.057(2) 0.072(3) 0.084(3) 0.005(2) 0.023(2) 0.004(3)
    O2 0.102(3) 0.099(3) 0.076(2) 0.009(3) 0.0231(19) 0.018(2)
    C6 0.058(2) 0.077(3) 0.109(4) -0.001(2) 0.037(3) 0.003(3)
    C7 0.068(3) 0.079(3) 0.087(3) -0.005(3) 0.021(2) -0.004(3)
    C8 0.078(4) 0.098(4) 0.103(4) -0.003(4) 0.015(3) 0.010(4)
    C9 0.158(9) 0.114(7) 0.116(6) -0.019(6) 0.008(6) 0.016(6)
    C10 0.196(13) 0.124(9) 0.219(14) 0.009(9) 0.002(10) 0.057(11)
    C11 0.063(3) 0.075(3) 0.096(3) 0.002(2) 0.038(2) 0.008(3)
    C12 0.069(3) 0.086(5) 0.183(8) -0.008(3) 0.016(4) 0.008(5)
    C13 0.111(5) 0.138(6) 0.111(5) 0.035(5) 0.064(4) 0.007(5)
_geom_special_details
;
 All esds (except the esd in the dihedral angle between two l.s. planes)
 are estimated using the full covariance matrix.  The cell esds are taken
 into account individually in the estimation of esds in distances, angles
 and torsion angles; correlations between esds in cell parameters are only
 used when they are defined by crystal symmetry.  An approximate (isotropic)
 treatment of cell esds is used for estimating esds involving l.s. planes.
Least-squares planes (x,y,z in crystal coordinates) and deviations from them
 (* indicates atom used to define plane)
  7.1271 (0.0500) x +  3.5828 (0.0094) y +  6.1525 (0.0364) z =  4.8815
 (0.0081)
 * -0.0395 (0.0049)  C1
 *  0.0862 (0.0063)  C2
 * -0.0383 (0.0049)  C4
 * -0.0247 (0.0051)  C5
 *  0.0316 (0.0054)  C6
 *  0.0183 (0.0075)  C7
 * -0.0331 (0.0100)  C8
 * -0.1482 (0.0159)  C9
 *  0.1478 (0.0145)  C10
    0.7181 (0.0077)  C3
    1.0769 (0.0080)  O1
    0.9312 (0.0104)  O2
    0.6098 (0.0104)  O3
    0.5627 (0.0104)  O4
 Rms deviation of fitted atoms =   0.0798
  6.7576 (0.0357) x +  3.6373 (0.0092) y +  6.2811 (0.0338) z =  4.8211
 (0.0091)
 Angle to previous plane (with approximate esd) =  1.364 ( 0.435 )
 * -0.0646 (0.0036)  C1
 *  0.0457 (0.0028)  C2
 * -0.0264 (0.0029)  C4
 *  0.0026 (0.0042)  C5
 *  0.0427 (0.0038)  C6
    0.6990 (0.0071)  C3
    0.0448 (0.0094)  C7
    0.0054 (0.0126)  C8
   -0.0921 (0.0258)  C9
    0.2316 (0.0289)  C10
    1.0394 (0.0069)  O1
    0.8638 (0.0074)  O2
    0.5755 (0.0096)  O3
    0.5959 (0.0094)  O4
 Rms deviation of fitted atoms =   0.0419
 - 1.1053 (0.0796) x -  4.9917 (0.0065) y +  3.0656 (0.0891) z =  0.2849 (0.0528)
 Angle to previous plane (with approximate esd) = 52.465 ( 0.318 )
 *  0.0000 (0.0000)  C2
 *  0.0000 (0.0000)  C3
 *  0.0000 (0.0000)  C4
 Rms deviation of fitted atoms =   0.0000
;
loop_
    _geom_bond_atom_site_label_1
    _geom_bond_atom_site_label_2
    _geom_bond_site_symmetry_2
    _geom_bond_distance
    _geom_bond_publ_flag
    C2 O2 . 1.437(7) ?
    C2 C1 . 1.492(6) ?
    C2 C3 . 1.508(7) ?
    C2 H2 . 0.9800 ?
    C1 O1 . 1.414(7) ?
    C1 C6 . 1.502(8) ?
    C1 H1A . 0.9800 ?
    O1 H1 . 0.8200 ?
    O3 C3 . 1.420(5) ?
    O3 C11 . 1.422(7) ?
    O4 C11 . 1.431(6) ?
    O4 C4 . 1.436(6) ?
    C3 C4 . 1.538(7) ?
    C3 H3 . 0.9800 ?
    C4 C5 . 1.520(7) ?
    C4 H4 . 0.9800 ?
    C5 C6 . 1.324(8) ?
    C5 C7 . 1.457(8) ?
    O2 H2A . 0.8200 ?
    C6 H6 . 0.9300 ?
    C7 C8 . 1.168(9) ?
    C8 C9 . 1.433(12) ?
    C9 C10 . 1.264(16) ?
    C9 H9 . 0.9300 ?
    C10 H10A . 0.9300 ?
    C10 H10B . 0.9300 ?
    C11 C12 . 1.502(9) ?
    C11 C13 . 1.521(10) ?
    C12 H12A . 0.9600 ?
    C12 H12B . 0.9600 ?
    C12 H12C . 0.9600 ?
    C13 H13A . 0.9600 ?
    C13 H13B . 0.9600 ?
    C13 H13C . 0.9600 ?
loop_
    _geom_angle_atom_site_label_1
    _geom_angle_atom_site_label_2
    _geom_angle_atom_site_label_3
    _geom_angle_site_symmetry_1
    _geom_angle_site_symmetry_3
    _geom_angle
    _geom_angle_publ_flag
    O2 C2 C1 . . 108.9(4) ?
    O2 C2 C3 . . 107.6(5) ?
    C1 C2 C3 . . 109.1(4) ?
    O2 C2 H2 . . 110.4 ?
    C1 C2 H2 . . 110.4 ?
    C3 C2 H2 . . 110.4 ?
    O1 C1 C2 . . 111.0(4) ?
    O1 C1 C6 . . 107.3(5) ?
    C2 C1 C6 . . 110.1(4) ?
    O1 C1 H1A . . 109.4 ?
    C2 C1 H1A . . 109.4 ?
    C6 C1 H1A . . 109.4 ?
    C1 O1 H1 . . 109.5 ?
    C3 O3 C11 . . 109.3(4) ?
    C11 O4 C4 . . 103.6(4) ?
    O3 C3 C2 . . 109.5(4) ?
    O3 C3 C4 . . 103.5(4) ?
    C2 C3 C4 . . 113.2(4) ?
    O3 C3 H3 . . 110.1 ?
    C2 C3 H3 . . 110.1 ?
    C4 C3 H3 . . 110.1 ?
    O4 C4 C5 . . 108.0(4) ?
    O4 C4 C3 . . 104.9(4) ?
    C5 C4 C3 . . 115.8(4) ?
    O4 C4 H4 . . 109.3 ?
    C5 C4 H4 . . 109.3 ?
    C3 C4 H4 . . 109.3 ?
    C6 C5 C7 . . 122.4(5) ?
    C6 C5 C4 . . 119.6(5) ?
    C7 C5 C4 . . 117.7(5) ?
    C2 O2 H2A . . 109.5 ?
    C5 C6 C1 . . 123.4(5) ?
    C5 C6 H6 . . 118.3 ?
    C1 C6 H6 . . 118.3 ?
    C8 C7 C5 . . 177.7(7) ?
    C7 C8 C9 . . 176.9(10) ?
    C10 C9 C8 . . 128.6(13) ?
    C10 C9 H9 . . 115.7 ?
    C8 C9 H9 . . 115.7 ?
    C9 C10 H10A . . 120.0 ?
    C9 C10 H10B . . 120.0 ?
    H10A C10 H10B . . 120.0 ?
    O3 C11 O4 . . 106.5(4) ?
    O3 C11 C12 . . 109.1(5) ?
    O4 C11 C12 . . 108.5(5) ?
    O3 C11 C13 . . 107.7(6) ?
    O4 C11 C13 . . 112.4(5) ?
    C12 C11 C13 . . 112.3(6) ?
    C11 C12 H12A . . 109.5 ?
    C11 C12 H12B . . 109.5 ?
    H12A C12 H12B . . 109.5 ?
    C11 C12 H12C . . 109.5 ?
    H12A C12 H12C . . 109.5 ?
    H12B C12 H12C . . 109.5 ?
    C11 C13 H13A . . 109.5 ?
    C11 C13 H13B . . 109.5 ?
    H13A C13 H13B . . 109.5 ?
    C11 C13 H13C . . 109.5 ?
    H13A C13 H13C . . 109.5 ?
    H13B C13 H13C . . 109.5 ?
loop_
    _geom_torsion_atom_site_label_1
    _geom_torsion_atom_site_label_2
    _geom_torsion_atom_site_label_3
    _geom_torsion_atom_site_label_4
    _geom_torsion_site_symmetry_1
    _geom_torsion_site_symmetry_2
    _geom_torsion_site_symmetry_3
    _geom_torsion_site_symmetry_4
    _geom_torsion
    _geom_torsion_publ_flag
    O2 C2 C1 O1 . . . . 65.4(6) ?
    C3 C2 C1 O1 . . . . -177.4(5) ?
    O2 C2 C1 C6 . . . . -175.9(5) ?
    C3 C2 C1 C6 . . . . -58.7(6) ?
    C11 O3 C3 C2 . . . . -122.7(5) ?
    C11 O3 C3 C4 . . . . -1.7(5) ?
    O2 C2 C3 O3 . . . . -72.8(5) ?
    C1 C2 C3 O3 . . . . 169.2(4) ?
    O2 C2 C3 C4 . . . . 172.3(4) ?
    C1 C2 C3 C4 . . . . 54.2(6) ?
    C11 O4 C4 C5 . . . . 156.9(4) ?
    C11 O4 C4 C3 . . . . 32.8(5) ?
    O3 C3 C4 O4 . . . . -19.4(5) ?
    C2 C3 C4 O4 . . . . 99.0(5) ?
    O3 C3 C4 C5 . . . . -138.4(4) ?
    C2 C3 C4 C5 . . . . -19.9(6) ?
    O4 C4 C5 C6 . . . . -127.6(5) ?
    C3 C4 C5 C6 . . . . -10.4(7) ?
    O4 C4 C5 C7 . . . . 58.1(6) ?
    C3 C4 C5 C7 . . . . 175.4(5) ?
    C7 C5 C6 C1 . . . . 179.1(5) ?
    C4 C5 C6 C1 . . . . 5.1(9) ?
    O1 C1 C6 C5 . . . . 151.3(6) ?
    C2 C1 C6 C5 . . . . 30.3(8) ?
    C3 O3 C11 O4 . . . . 22.5(6) ?
    C3 O3 C11 C12 . . . . 139.5(5) ?
    C3 O3 C11 C13 . . . . -98.3(5) ?
    C4 O4 C11 O3 . . . . -34.5(5) ?
    C4 O4 C11 C12 . . . . -151.9(6) ?
    C4 O4 C11 C13 . . . . 83.2(6) ?
loop_
    _geom_hbond_atom_site_label_D
    _geom_hbond_atom_site_label_H
    _geom_hbond_atom_site_label_A
    _geom_hbond_site_symmetry_A
    _geom_hbond_distance_DH
    _geom_hbond_distance_HA
    _geom_hbond_distance_DA
    _geom_hbond_angle_DHA
    _geom_hbond_publ_flag
    O1 H1 O1 4_546 0.82 2.00 2.803(3) 166.8 yes
    O2 H2A O3 2_656 0.82 2.19 2.995(6) 167.7 yes
_shelx_space_group_comment
;
The symmetry employed for this shelxl refinement is uniquely defined
by the following loop, which should always be used as a source of
symmetry information in preference to the above space-group names.
They are only intended as comments.
;
_shelx_estimated_absorpt_T_min     0.760
_shelx_estimated_absorpt_T_max     0.914
_shelx_hkl_file
;
   2   0   0  441.13   36.23
   4   0   0 1600.35  131.37
  -6   0   0 1724.51  141.63
  -8   0   0 1585.76  128.60
  -8   0   0 1542.13  128.47
 -10   0   0  111.84    8.49
  10   0   0   88.06    8.76
 -10   0   0  100.91    8.58
  12   0   0   30.70    4.14
  12   0   0   28.85    4.37
  12   0   0   31.85    3.40
  14   0   0    6.38    2.10
 -14   0   0    1.46    0.60
 -14   0   0    0.91    1.11
  14   0   0    2.57    2.06
  16   0   0   32.21    5.00
  16   0   0   48.28    5.68
 -16   0   0   42.74    4.64
  16   0   0   44.59    4.54
 -18   0   0    0.37    1.54
  18   0   0    0.57    0.92
 -18   0   0    0.14    0.50
  18   0   0   -0.26    1.16
 -20   0   0    0.58    0.67
  20   0   0    0.14    0.38
  20   0   0    2.20    1.66
 -20   0   0    0.30    0.48
   1  -1   0 5463.58  457.44
  -1  -1   0 5607.88  456.69
   1  -1   0 5335.12  456.40
   1   1   0 5390.71  450.30
  -3  -1   0  199.53   16.05
  -3  -1   0  203.77   16.21
  -3  -1   0  204.46   16.03
   3  -1   0  170.40   16.05
   3   1   0  192.83   16.05
  -3   1   0  194.62   16.09
  -3   1   0  196.25   16.29
  -5   1   0 2516.93  206.90
  -7  -1   0  126.30   10.23
   7  -1   0  108.80   10.25
   7  -1   0  130.33   10.21
  -7  -1   0  122.31   10.52
  -7   1   0  123.36   10.21
  -7   1   0  118.19   10.12
  -9  -1   0 1086.23   87.44
  -9  -1   0 1050.53   87.80
   9  -1   0 1050.96   87.55
   9   1   0 1047.05   87.62
  -9   1   0 1077.75   87.57
   9   1   0 1067.44   87.71
 -11  -1   0   60.02    5.69
  11  -1   0   71.85    6.26
 -11  -1   0   55.73    5.64
 -11  -1   0   58.46    6.78
  11  -1   0   71.82    6.04
 -11   1   0   76.08    7.19
  11   1   0   78.25    6.91
  11   1   0   71.07    6.47
 -11   1   0   60.74    6.34
 -13  -1   0   86.24    8.19
 -13  -1   0   94.07    7.98
  13  -1   0   87.31    8.16
 -13   1   0   93.97    8.03
  13   1   0   82.04    7.93
 -15  -1   0    7.19    1.59
  15  -1   0    7.04    2.32
  15  -1   0    6.97    1.66
  15  -1   0    5.91    1.83
  15   1   0    5.26    2.47
 -15   1   0    1.99    2.17
  17  -1   0    2.41    1.77
 -17  -1   0    2.55    0.65
  17  -1   0    6.42    2.36
 -17  -1   0    2.71    1.72
 -17   1   0    1.02    2.58
  17   1   0    4.64    1.47
 -17   1   0    1.58    1.13
 -17   1   0    1.56    0.66
  19  -1   0    4.43    1.99
  19  -1   0    1.78    1.59
 -19  -1   0    1.45    0.53
 -19  -1   0    1.79    1.32
  19   1   0    0.94    0.69
 -19   1   0    0.71    0.75
 -19   1   0    1.01    0.49
  19   1   0    1.98    1.07
  19   1   0    0.51    0.67
   0  -2   0  375.56   30.58
   0  -2   0  358.49   30.38
   0   2   0  382.88   31.63
   2  -2   0  739.02   63.23
   2  -2   0  807.11   63.52
  -2  -2   0  842.59   63.60
  -2  -2   0  686.81   63.30
  -2   2   0  637.37   53.99
   2   2   0  654.52   53.97
   2   2   0  674.25   54.23
  -4  -2   0  712.05   65.53
  -4  -2   0  850.80   65.97
   4  -2   0  827.24   65.50
  -4   2   0  829.81   67.07
   4   2   0  798.70   66.98
  -6  -2   0  577.51   47.85
   6  -2   0  570.09   47.22
  -6   2   0  600.97   48.72
   6   2   0  580.28   48.61
  -8  -2   0  481.14   41.42
  -8  -2   0  545.87   40.71
  -8  -2   0  504.79   40.59
   8  -2   0  478.41   40.84
   8  -2   0  421.59   41.21
   8  -2   0  559.30   40.51
   8  -2   0  448.06   40.95
  -8   2   0  569.82   42.38
   8   2   0  529.49   42.39
   8   2   0  471.86   42.57
  -8   2   0  552.61   42.46
  -8   2   0  503.88   42.54
   8   2   0  451.89   42.50
  10  -2   0   26.49    4.26
  10  -2   0   25.85    5.21
  10  -2   0   26.38    3.39
 -10  -2   0   24.96    6.33
  10  -2   0   34.24    4.60
  10   2   0   19.24    2.75
 -10   2   0   15.01    2.05
  10   2   0   24.56    3.03
 -10   2   0   20.63    2.40
  10   2   0   18.66    3.39
 -10   2   0   21.14    2.85
  12  -2   0   81.32    8.87
  12  -2   0   90.91    8.35
 -12  -2   0   85.45    7.56
 -12  -2   0   71.47    8.37
  12  -2   0   97.70    8.89
  12  -2   0   93.09    7.95
 -12   2   0   77.32    6.91
 -12   2   0   75.84    7.21
  12   2   0   77.73    7.28
  12   2   0   83.73    7.26
 -12   2   0   81.33    7.40
  12   2   0   81.96    7.49
 -14  -2   0   22.72    2.64
  14  -2   0   19.58    4.61
  14  -2   0   22.81    3.09
  14  -2   0   24.16    4.08
 -14  -2   0   27.08    2.31
  14  -2   0   25.86    4.03
  14   2   0   19.95    3.40
 -14   2   0   15.08    2.50
 -14   2   0   22.90    2.15
  14   2   0   19.14    2.93
  16  -2   0    6.82    2.80
  16  -2   0    0.50    2.18
 -16  -2   0    4.47    0.88
  16  -2   0    5.00    1.02
 -16  -2   0    4.79    1.22
  16   2   0   -2.32    2.80
 -16   2   0    2.71    0.76
 -16   2   0    1.76    1.09
  18  -2   0    2.46    0.59
 -18  -2   0    3.41    1.23
  18  -2   0    2.32    1.47
 -18  -2   0    2.50    0.57
  18  -2   0    2.71    1.51
  18   2   0    2.82    1.29
 -18   2   0    1.60    0.96
 -18   2   0    2.56    0.57
  -1  -3   0  163.74   16.02
   1  -3   0  186.31   14.81
  -1  -3   0  171.68   15.70
   1  -3   0  181.99   15.95
  -1  -3   0  181.78   14.80
   1  -3   0  180.65   16.04
   1  -3   0  182.91   15.70
   1   3   0  208.08   17.14
   1   3   0  210.19   16.91
   1   3   0  200.34   17.31
  -1   3   0  200.42   16.91
  -1   3   0  216.96   17.18
   1   3   0  195.65   17.12
  -1   3   0  193.10   17.34
  -3  -3   0    8.26    0.89
   3  -3   0    8.19    0.95
   3   3   0   13.22    1.90
   3   3   0   10.86    1.29
  -3   3   0   13.34    2.21
  -3   3   0    9.70    1.41
  -5  -3   0   28.28    6.05
  -5  -3   0   21.49    5.62
  -5   3   0   13.73    1.68
   5   3   0   20.89    3.62
   5   3   0   13.12    1.46
   5   3   0   12.94    1.88
   5   3   0   15.91    2.50
  -5   3   0   15.06    3.03
   5   3   0   17.11    3.11
   7  -3   0   75.88    6.50
  -7  -3   0   75.68    6.20
   7  -3   0   75.64    6.27
  -7  -3   0   68.46    6.53
  -7   3   0   53.02    6.37
  -7   3   0   73.38    5.85
   7   3   0   75.27    5.67
  -7   3   0   63.33    6.36
   7   3   0   65.29    6.30
   9  -3   0   38.73    3.40
  -9  -3   0   36.25    3.83
   9  -3   0   41.16    3.70
   9   3   0   40.24    4.19
   9   3   0   39.33    3.38
  -9   3   0   37.61    4.28
  -9   3   0   38.67    3.54
  -9   3   0   34.50    4.17
  11  -3   0   36.33    5.27
  11  -3   0   49.66    5.86
  11  -3   0   44.67    5.48
  11   3   0   18.61    3.63
  11   3   0   17.05    3.16
 -11   3   0   17.30    2.86
  13  -3   0   10.32    2.87
  13  -3   0    7.35    1.18
 -13  -3   0    6.42    1.26
  13  -3   0    8.47    2.14
  13   3   0    4.34    2.06
 -13   3   0    5.22    1.58
 -13   3   0    5.65    0.92
 -15  -3   0    7.75    1.36
 -15  -3   0   12.75    1.19
  15  -3   0   10.52    1.25
  15  -3   0    7.04    2.16
 -15   3   0    4.16    1.37
  15   3   0    1.49    2.52
 -17  -3   0    2.75    1.11
  17  -3   0    2.29    1.10
  17  -3   0    2.28    1.48
 -17   3   0    2.46    0.55
 -17   3   0    2.34    1.26
  17   3   0    0.72    3.09
   0  -4   0   69.82    7.25
   0   4   0  127.22   11.15
  -2  -4   0   13.56    3.76
   2  -4   0   16.60    3.52
  -2  -4   0   19.45    1.66
   2  -4   0   12.59    3.71
  -2  -4   0   18.14    2.27
   2  -4   0   19.37    1.69
  -2   4   0   20.86    3.53
   2   4   0   18.83    2.13
  -2   4   0   22.83    2.16
   2   4   0   22.82    3.06
   2   4   0   21.33    4.37
  -4  -4   0   20.54    2.37
  -4  -4   0   20.41    1.75
   4  -4   0   15.31    3.70
   4  -4   0   14.70    3.44
   4  -4   0   19.44    1.78
  -4   4   0   22.00    2.14
   4   4   0   17.69    2.83
  -4   4   0   18.91    3.70
   4   4   0   21.95    1.97
  -6  -4   0   50.34    4.26
   6  -4   0   48.61    5.89
   6  -4   0   51.58    4.29
   6  -4   0   48.30    6.17
  -6  -4   0   50.29    4.63
   6   4   0   53.82    5.05
  -6   4   0   54.23    4.63
   6   4   0   47.25    5.31
   6   4   0   52.01    4.45
  -8  -4   0  104.40    9.51
   8  -4   0  118.32    9.31
   8   4   0  116.08    9.51
  -8   4   0  111.78    9.68
 -10  -4   0   10.26    1.69
  10  -4   0    9.73    2.91
  10  -4   0   15.90    3.00
 -10  -4   0   10.13    1.72
 -10   4   0   11.36    1.36
 -10   4   0   10.06    2.42
  10   4   0    8.11    1.86
  12  -4   0    1.95    2.16
  12  -4   0    3.82    1.87
 -12  -4   0    0.31    0.93
 -12  -4   0    1.06    0.81
 -12   4   0    1.48    0.65
  12   4   0    2.34    1.63
 -12   4   0    4.04    1.77
 -14  -4   0   16.86    1.48
 -14  -4   0   13.18    1.75
 -14   4   0   10.58    2.23
 -14   4   0   15.01    1.42
 -16  -4   0    2.00    0.40
  16  -4   0    0.72    0.70
 -16   4   0    1.85    0.40
   1  -5   0   53.33    4.39
  -1  -5   0   48.13    4.72
   1  -5   0   50.80    4.78
  -1  -5   0   54.76    4.41
  -1   5   0   61.60    5.01
   1   5   0   56.77    4.95
   1   5   0   56.31    5.49
  -1   5   0   56.69    5.57
  -3  -5   0   10.39    1.59
   3  -5   0    7.96    2.58
   3  -5   0    6.39    3.10
  -3   5   0    3.40    3.50
   3   5   0    7.26    1.56
  -3   5   0   10.50    2.32
  -5  -5   0    1.47    2.65
   5  -5   0    2.69    2.08
  -5  -5   0    5.77    1.44
  -5   5   0   10.02    1.62
   5   5   0    7.03    1.79
  -5   5   0    7.49    1.91
   5   5   0    9.01    1.06
   7  -5   0   10.45    0.92
  -7  -5   0    7.22    1.57
  -7  -5   0    7.32    1.40
  -7   5   0    5.87    1.88
  -9  -5   0    1.43    0.65
   9  -5   0   -0.30    1.35
   9  -5   0   -0.75    2.46
  -9  -5   0    1.61    0.70
  -9   5   0    2.14    0.58
  -9   5   0    3.47    1.57
   9   5   0    0.41    1.22
 -11  -5   0    0.34    0.55
 -11  -5   0    0.24    0.74
  11  -5   0    0.92    1.55
  11  -5   0    1.62    1.29
 -11   5   0    0.69    1.63
 -11   5   0    1.28    0.44
 -13  -5   0    0.60    0.74
 -13  -5   0    0.30    0.32
 -13   5   0    1.11    0.34
   0   6   0   20.53    2.35
  -2  -6   0    0.78    0.71
  -2  -6   0    0.81    3.07
   2  -6   0   -0.18    1.39
  -2   6   0    1.26    1.13
   2   6   0    0.26    0.97
   4  -6   0    0.57    1.17
   4   6   0   -0.35    0.94
  -4   6   0    1.31    0.91
   6  -6   0   -0.89    1.70
  -6  -6   0   -0.17    0.47
  -6   6   0    1.00    1.09
 -20   0   1    0.29    0.63
 -20   0   1   -1.19    1.75
 -20   0   1    1.01    0.47
  20   0  -1    1.06    1.43
  18   0  -1   -0.02    0.93
  18   0  -1    1.71    1.38
 -18   0   1    0.08    1.49
 -18   0   1    0.67    0.54
  16   0  -1   42.09    4.84
 -16   0   1   45.31    3.96
 -14   0   1  103.12    8.65
  14   0  -1   95.44    8.67
  14   0  -1   92.58    8.43
 -14   0   1   89.91    8.74
  12   0  -1  127.17   10.32
  12   0  -1  112.67    9.92
  12   0  -1  108.61   10.30
 -12   0   1  112.09    9.92
 -12   0   1  121.00   10.16
  12   0  -1  130.35   10.81
 -10   0   1  287.61   25.20
 -10   0   1  320.25   25.35
  10   0  -1  307.57   25.43
  -8   0   1  185.70   14.01
  -8   0   1  162.86   14.16
   8   0  -1  156.06   13.93
  -6   0   1 4323.48  368.04
   6   0  -1 4413.33  367.57
   4   0  -1  755.48   62.07
  -2   0   1 5290.02  436.64
   2   0   1 2205.47  182.71
  -2   0  -1 2192.80  182.71
  -4   0  -1    5.38    0.66
   4   0   1    5.89    0.51
  -4   0  -1    5.58    0.63
  -6   0  -1  554.61   46.28
  -6   0  -1  570.26   46.33
  -8   0  -1  336.94   28.10
  -8   0  -1  339.23   27.96
  10   0   1  293.51   24.35
  10   0   1  286.55   24.26
  12   0   1  150.14   14.25
  12   0   1  176.13   14.19
 -14   0  -1  309.25   24.87
  14   0   1  299.37   24.78
  14   0   1  298.09   24.74
 -14   0  -1  248.01   24.29
  14   0   1  314.46   24.75
 -16   0  -1   12.28    2.88
  16   0   1   18.01    2.92
  16   0   1   14.40    2.93
  18   0   1    1.20    0.89
 -18   0  -1    1.11    1.86
  18   0   1    1.08    0.42
 -18   0  -1    1.39    0.56
  18   0   1    0.85    1.15
 -20   0  -1    3.24    0.83
 -20   0  -1    5.46    0.99
  21  -1  -1    0.29    0.43
 -21  -1   1   -0.49    1.01
 -21   1   1   -0.05    0.86
  21   1  -1    0.91    1.36
 -19  -1   1    3.93    0.76
 -19  -1   1    2.46    1.27
  19  -1  -1    5.05    0.73
  19  -1  -1    3.23    2.04
 -19   1   1    2.50    0.80
 -19   1   1    4.26    0.74
  19   1  -1    1.97    1.23
  17  -1  -1   10.47    1.98
  17  -1  -1   11.35    2.39
 -17   1   1   12.32    2.00
 -17   1   1   11.93    1.90
  15  -1  -1   86.44    8.49
 -15  -1   1   80.49    6.98
 -15  -1   1   74.52    7.22
  15  -1  -1   88.31    7.54
  15  -1  -1   82.12    7.82
 -15   1   1   74.62    7.77
 -15   1   1   89.07    6.90
  15   1  -1   77.14    8.70
  15   1  -1   73.97    7.15
 -13  -1   1   51.67    5.35
  13  -1  -1   62.40    6.94
 -13  -1   1   54.66    5.00
  13   1  -1   68.85    8.47
 -13   1   1   76.28    6.83
  13   1  -1   64.08    6.40
 -13   1   1   60.23    6.20
  11  -1  -1  248.74   20.95
 -11  -1   1  259.16   20.43
  11  -1  -1  253.50   20.22
 -11  -1   1  250.58   20.30
  11  -1  -1  220.99   21.19
  11  -1  -1  243.38   20.53
 -11  -1   1  230.35   20.99
  11   1  -1  238.12   21.75
  11   1  -1  270.01   21.53
 -11   1   1  270.13   21.61
 -11   1   1  273.50   21.77
  11   1  -1  243.70   21.80
  11   1  -1  266.41   22.03
  -9  -1   1 1341.38  102.37
   9  -1  -1 1108.20  102.06
   9  -1  -1 1274.09  102.03
  -9  -1   1 1238.27  102.01
  -9   1   1 1311.59  112.19
   9   1  -1 1458.53  112.07
  -9   1   1 1316.37  111.97
  -7  -1   1  372.01   28.47
   7  -1  -1  309.55   28.50
   7  -1  -1  351.63   28.45
  -7   1   1  342.36   28.66
   7   1  -1  329.89   28.44
  -7   1   1  364.81   28.55
  -5  -1   1  528.49   44.94
  -5  -1   1  550.18   44.85
   5  -1  -1  528.12   44.85
  -5  -1   1  613.94   45.05
   5  -1  -1  505.13   44.90
  -5   1   1  561.57   45.23
   5   1  -1  530.69   44.89
  -3  -1   1   71.98    6.85
   3  -1  -1   85.28    6.87
  -3  -1   1   80.46    6.71
  -3  -1   1   77.97    6.73
  -3  -1   1   83.50    6.82
   3  -1  -1   85.07    6.74
   3   1  -1   78.90    5.92
   3   1  -1   72.78    6.03
  -3   1   1   72.60    5.90
   3   1  -1   65.34    5.91
  -3   1   1   63.94    6.11
   1  -1  -1 5225.99  435.71
   1  -1  -1 5356.31  437.15
  -1  -1   1 5068.94  435.58
   1   1  -1 5070.91  424.35
  -1  -1  -1 3797.56  313.35
   1  -1   1 3673.53  314.11
   1  -1   1 3690.36  313.28
   1   1   1 3644.54  307.11
   3  -1   1 4744.64  415.83
  -3  -1  -1 5194.41  415.74
   5  -1   1   71.43    6.29
  -5  -1  -1   76.91    6.39
  -5   1  -1   91.01    7.11
  -5   1  -1   79.13    7.15
   7  -1   1  327.97   29.17
  -7  -1  -1  356.46   29.78
  -7  -1  -1  373.71   29.14
  -7   1  -1  372.95   29.51
  -7   1  -1  340.63   29.54
  -9  -1  -1   75.21    7.64
   9  -1   1   90.78    7.58
  -9   1  -1   62.88    5.07
  -9   1  -1   50.25    5.01
  11  -1   1  171.05   13.72
  11  -1   1  173.33   13.55
  11  -1   1  157.91   13.62
 -11  -1  -1  156.28   13.29
 -11  -1  -1  133.91   14.31
 -11  -1  -1  146.02   13.16
  11   1   1  166.13   13.96
 -11   1  -1  161.74   13.64
  11   1   1  163.70   14.00
 -11   1  -1  159.99   13.83
 -13  -1  -1   38.82    4.77
 -13  -1  -1   40.05    3.56
 -13  -1  -1   42.85    4.07
  13  -1   1   37.43    4.07
 -13   1  -1   37.56    4.18
  13   1   1   52.65    4.75
  13   1   1   53.19    5.03
 -13   1  -1   55.86    5.98
 -13   1  -1   39.54    4.75
 -15  -1  -1   33.09    3.09
  15  -1   1   35.56    4.53
  15  -1   1   33.37    3.64
  15  -1   1   35.55    4.23
 -15   1  -1   34.31    3.04
 -15   1  -1   26.24    5.08
  15   1   1   29.19    4.15
 -17  -1  -1    1.50    1.47
  17  -1   1    0.75    0.43
  17  -1   1    1.19    1.77
 -17  -1  -1    0.77    0.53
  17  -1   1    0.18    1.49
 -17   1  -1   -0.12    0.91
  17   1   1   -1.45    1.30
  17   1   1    0.50    0.52
 -17   1  -1    0.54    0.56
  17   1   1    0.69    2.18
 -19  -1  -1    9.53    1.18
  19  -1   1    9.09    1.03
 -19   1  -1    3.80    1.01
  19   1   1    4.43    1.31
 -19   1  -1    5.47    1.07
  20  -2  -1    0.03    0.27
 -20  -2   1   -0.08    1.07
 -20  -2   1   -0.16    0.45
 -20   2   1    0.55    0.38
  20   2  -1   -0.84    0.57
  20   2  -1   -0.57    0.89
 -18  -2   1   -0.37    1.15
  18  -2  -1    0.19    1.42
 -18  -2   1    1.00    0.42
 -18   2   1    0.66    0.48
  18   2  -1    0.32    1.04
 -18   2   1    0.80    0.83
  16  -2  -1    4.11    3.35
 -16  -2   1    1.97    1.10
  16  -2  -1   -0.43    2.51
 -16   2   1    3.01    1.23
  16   2  -1    1.42    1.42
  14  -2  -1    8.54    3.55
  14  -2  -1    7.25    2.64
  14  -2  -1    7.33    2.75
  14  -2  -1   10.01    2.20
  14   2  -1    7.63    2.67
  14   2  -1    6.77    1.66
 -14   2   1    9.94    1.86
 -12  -2   1    6.98    1.23
 -12  -2   1    2.61    1.67
  12   2  -1   10.12    2.64
  12   2  -1    9.33    1.59
 -12   2   1    5.44    1.31
 -12   2   1    7.99    1.49
  10  -2  -1   62.28    6.43
 -10  -2   1   57.43    7.81
  10  -2  -1   57.12    5.24
 -10  -2   1   60.51    5.68
 -10  -2   1   55.44    5.51
  10  -2  -1   69.04    6.69
  10  -2  -1   68.25    5.90
  10   2  -1   65.60    6.36
 -10   2   1   56.92    8.05
 -10   2   1   62.41    5.73
  10   2  -1   65.34    5.91
  10   2  -1   64.56    5.82
  10   2  -1   58.02    5.20
 -10   2   1   59.73    5.38
 -10   2   1   66.55    5.93
 -10   2   1   49.46    7.32
   8  -2  -1  914.31   76.45
  -8  -2   1  981.76   77.20
  -8  -2   1  858.76   76.41
   8  -2  -1  929.46   76.65
  -8  -2   1  895.93   76.51
   8  -2  -1 1024.30   77.13
   8  -2  -1  996.55   76.78
   8  -2  -1  834.11   76.37
   8   2  -1  785.92   73.33
   8   2  -1  955.63   73.60
   8   2  -1  972.34   73.61
  -8   2   1  918.34   73.60
  -8   2   1  912.66   73.51
   8   2  -1  919.04   73.39
  -8   2   1  792.59   73.43
   8   2  -1  886.75   73.49
  -6  -2   1  143.17   12.37
   6  -2  -1  107.53   10.30
  -6   2   1  122.68    9.49
   6   2  -1  102.56    9.47
   4  -2  -1   86.66    7.18
  -4  -2   1   88.32    7.25
  -4  -2   1   78.94    7.60
  -4   2   1   91.34    7.76
   4   2  -1   93.07    7.83
  -2  -2   1  459.17   40.87
   2  -2  -1  501.21   41.09
   2  -2  -1  481.89   40.82
  -2  -2   1  538.06   41.13
  -2   2   1  455.26   36.36
   2   2  -1  409.82   36.54
   2   2  -1  455.78   36.36
   0  -2   1   56.96    5.21
   0  -2   1   57.18    5.06
   0  -2  -1   58.68    5.31
   0  -2  -1   56.61    5.02
   0   2  -1   59.35    4.89
   0   2  -1   47.98    5.20
   0   2   1   62.19    4.84
   0   2   1   53.98    4.77
   2  -2   1  384.35   30.94
  -2  -2  -1  352.04   31.05
  -2  -2  -1  389.95   31.38
   2   2   1  331.18   27.79
  -2   2  -1  352.46   27.92
   2   2   1  345.45   27.84
  -2   2  -1  318.75   28.30
  -4  -2  -1  226.61   19.10
  -4  -2  -1  221.76   18.61
   4   2   1  246.96   19.71
  -4   2  -1  228.79   19.81
  -6  -2  -1   95.11    8.63
   6  -2   1   76.94    8.10
  -6  -2  -1  100.10    7.79
  -6   2  -1  101.59    9.42
   6   2   1  121.97    9.78
  -8  -2  -1  226.50   21.85
   8  -2   1  291.09   22.37
   8  -2   1  292.97   22.74
   8  -2   1  248.80   22.42
   8  -2   1  274.42   22.12
  -8  -2  -1  255.32   21.91
  -8  -2  -1  251.88   22.86
   8   2   1  258.81   20.46
   8   2   1  232.77   20.54
  -8   2  -1  234.51   20.20
  -8   2  -1  262.24   20.36
   8   2   1  256.00   20.39
  -8   2  -1  240.77   20.45
   8   2   1  216.66   20.23
  10  -2   1   73.99    6.77
  10  -2   1   84.76    7.82
  10  -2   1   64.04    7.63
 -10  -2  -1   62.66    6.89
  10  -2   1   77.74    7.57
  10   2   1   62.90    6.13
 -10   2  -1   62.49    5.81
  10   2   1   68.06    6.03
  10   2   1   69.37    6.06
 -10   2  -1   54.16    5.51
 -10   2  -1   62.10    5.99
  12  -2   1  246.83   21.25
  12  -2   1  249.78   20.61
 -12  -2  -1  238.94   20.26
  12  -2   1  225.49   20.92
  12  -2   1  253.01   20.82
 -12   2  -1  211.59   18.42
 -12   2  -1  209.04   18.83
  12   2   1  237.03   18.71
  12   2   1  229.10   18.82
 -12   2  -1  217.28   18.69
  14  -2   1   32.39    4.98
  14  -2   1   27.05    3.78
  14  -2   1   20.64    2.35
 -14  -2  -1   21.66    2.20
 -14  -2  -1   23.64    2.63
 -14   2  -1   19.51    2.55
 -14   2  -1   18.30    2.09
  14   2   1   21.16    3.08
 -16  -2  -1    2.10    0.55
 -16  -2  -1    2.18    1.26
  16  -2   1    2.02    1.85
  16  -2   1    2.09    2.41
  16  -2   1    3.42    1.89
  16  -2   1    1.27    0.48
 -16   2  -1    0.23    1.06
 -16   2  -1    1.18    0.63
  16   2   1    2.83    1.40
  16   2   1    2.01    2.02
 -18  -2  -1    1.30    1.14
 -18  -2  -1    2.65    0.59
  18  -2   1   -0.96    1.29
  18   2   1    1.12    0.58
  18   2   1    2.18    1.28
 -18   2  -1    2.02    0.54
 -18   2  -1    1.14    1.49
 -17  -3   1    4.18    0.96
  17  -3  -1    3.45    1.51
 -17  -3   1    3.10    1.30
  17   3  -1    3.73    1.57
 -17   3   1    3.33    1.22
  15  -3  -1   37.17    3.13
 -15  -3   1   35.27    3.03
 -15  -3   1   27.44    3.28
 -15   3   1   20.05    2.92
 -15   3   1   28.67    2.45
 -13  -3   1    8.89    1.64
  13  -3  -1    9.17    2.89
  13  -3  -1   11.60    1.45
  13  -3  -1    9.29    2.46
 -13   3   1    6.96    1.65
  13   3  -1    7.31    2.43
  13   3  -1    6.57    1.98
  13   3  -1    7.88    1.73
 -11  -3   1   47.30    4.51
  11  -3  -1   51.52    5.82
  11  -3  -1   41.12    4.16
  11  -3  -1   58.10    6.32
  11  -3  -1   50.29    4.98
  11  -3  -1   49.33    5.61
 -11  -3   1   50.85    4.54
  11  -3  -1   46.42    4.45
 -11   3   1   40.19    3.82
  11   3  -1   34.58    4.70
 -11   3   1   45.67    4.41
  11   3  -1   34.10    4.42
  11   3  -1   44.49    3.62
  11   3  -1   45.36    4.35
  -9  -3   1   26.47    7.20
  -9  -3   1   21.52    3.20
   9  -3  -1   26.54    3.44
   9  -3  -1   27.08    4.19
   9  -3  -1   32.12    4.37
   9   3  -1   24.17    3.54
   9   3  -1   17.09    1.66
  -9   3   1   17.39    2.69
  -9   3   1   15.24    1.94
  -7  -3   1   10.35    1.75
  -7  -3   1    8.10    0.91
   7  -3  -1   10.18    2.02
   7  -3  -1    8.38    1.07
   7  -3  -1   11.30    3.18
  -7  -3   1    9.76    4.69
  -7  -3   1    8.67    3.76
   7   3  -1    8.76    1.04
  -7   3   1    9.69    1.83
   7   3  -1   12.90    2.26
  -7   3   1    8.34    1.82
  -7   3   1    8.99    1.37
   7   3  -1   10.27    2.31
   7   3  -1    8.59    2.41
   5  -3  -1   89.57    7.48
   5  -3  -1   74.76    8.99
   5  -3  -1   85.00    8.22
  -5  -3   1   95.50    7.43
   5  -3  -1   89.99    7.81
  -5  -3   1   81.39    9.43
  -5  -3   1   99.08    7.71
   5   3  -1   85.06    8.51
  -5   3   1   95.31    7.86
  -5   3   1   78.47    8.25
  -5   3   1   93.05    7.96
   5   3  -1   96.16    8.18
   5   3  -1  103.84    8.24
   5   3  -1   92.01    7.74
   3  -3  -1   40.15    3.30
   3  -3  -1   42.90    3.94
  -3  -3   1   31.61    3.22
  -3   3   1   44.29    4.32
   3   3  -1   54.16    5.01
   3   3  -1   46.20    4.27
   3   3  -1   41.80    4.51
  -3   3   1   56.14    4.44
   3   3  -1   52.39    4.72
  -3   3   1   53.08    4.92
   1  -3  -1   84.09    7.90
   1  -3  -1   75.29    8.44
  -1  -3   1   88.22    6.70
  -1  -3   1   66.64    8.17
  -1  -3   1   82.33    7.92
   1  -3  -1   76.40    9.20
  -1   3   1   98.21    8.47
   1   3  -1  102.56    8.76
   1   3  -1  105.59    8.48
  -1   3   1   99.88    9.17
   1   3  -1   95.23    9.05
   1  -3   1   80.16    6.32
  -1  -3  -1   73.19    7.67
   1  -3   1   73.82    7.46
   1  -3   1   70.01    7.96
  -1  -3  -1   72.06    6.31
   1  -3   1   77.30    7.86
   1  -3   1   77.73    6.65
  -1   3  -1   90.41    7.47
   1   3   1   80.39    7.30
   1   3   1   87.41    7.10
  -1   3  -1   81.18    7.11
   1   3   1   78.54    7.65
   3  -3   1  144.30   11.97
   3  -3   1  133.14   11.84
   3  -3   1  119.75   10.64
  -3  -3  -1  117.36   10.63
  -3  -3  -1  130.35   12.18
  -3   3  -1  125.98   11.20
   3   3   1  141.45   11.51
   3   3   1  135.05   11.13
   3   3   1  133.27   12.09
  -3   3  -1  135.89   11.51
   3   3   1  130.49   11.31
  -5  -3  -1   69.89    8.18
   5  -3   1   63.08    5.33
  -5  -3  -1   58.94    5.29
  -5   3  -1   63.48    6.13
   5   3   1   70.01    5.77
   5   3   1   68.72    6.02
  -5   3  -1   58.25    6.67
   5   3   1   78.66    6.20
  -5   3  -1   67.53    5.90
  -7  -3  -1   55.32    5.42
   7  -3   1   57.25    5.30
   7  -3   1   71.75    6.46
  -7  -3  -1   58.83    5.03
   7  -3   1   72.74    6.88
   7  -3   1   53.09    5.05
   7   3   1   61.56    5.46
  -7   3  -1   61.33    5.53
   7   3   1   52.52    5.56
   7   3   1   61.57    5.03
   7   3   1   55.26    6.58
  -7   3  -1   58.61    5.98
   9  -3   1  193.89   15.16
   9  -3   1  190.48   14.95
   9  -3   1  144.92   15.74
  -9  -3  -1  186.29   15.16
  -9   3  -1  143.24   12.32
   9   3   1  143.19   12.17
   9   3   1  132.32   12.20
  -9   3  -1  145.39   12.31
 -11  -3  -1  231.70   17.07
  11  -3   1  182.24   17.81
  11  -3   1  193.98   17.90
  11  -3   1  202.29   17.73
 -11   3  -1  186.14   15.64
  11   3   1  178.76   15.59
  11   3   1  182.05   15.55
 -13  -3  -1   12.12    1.92
  13  -3   1   15.66    3.23
  13  -3   1   12.46    1.57
  13  -3   1   13.67    4.05
  13  -3   1   18.34    3.26
 -13   3  -1    9.03    2.41
  13   3   1   12.12    3.56
 -13   3  -1   10.69    1.38
  15  -3   1    8.65    1.03
 -15  -3  -1    7.19    0.98
 -15  -3  -1    5.77    1.17
  15  -3   1    8.94    2.01
 -15   3  -1    2.96    1.44
  15   3   1    5.92    1.87
  15   3   1    1.39    2.07
 -17  -3  -1    1.88    1.44
 -17  -3  -1    2.24    0.52
  17  -3   1    2.16    0.98
 -17   3  -1    2.79    0.64
  17   3   1    1.57    0.61
  17   3   1    3.82    2.04
 -16  -4   1    1.06    0.36
  16  -4  -1    1.20    1.15
 -16  -4   1    1.26    0.60
  16  -4  -1    0.31    0.82
 -16  -4   1    0.85    1.15
 -16   4   1    2.30    0.45
 -14  -4   1    5.19    0.74
  14  -4  -1    7.10    1.92
 -14   4   1    3.72    2.11
 -14   4   1    4.21    0.74
 -12  -4   1    6.77    1.61
  12  -4  -1   10.24    2.69
 -12  -4   1    8.19    1.59
  12  -4  -1   10.93    2.90
 -12   4   1    8.31    1.20
  12   4  -1    9.01    2.08
 -12   4   1    6.37    1.61
  12   4  -1    3.68    2.08
  10  -4  -1   26.55    4.51
  10  -4  -1   28.54    4.23
  10   4  -1   29.29    3.58
 -10   4   1   34.13    3.59
  -8  -4   1   40.26    3.80
   8  -4  -1   40.13    3.50
   8   4  -1   47.06    4.26
  -8   4   1   39.30    3.88
  -8   4   1   39.28    4.45
   8   4  -1   44.43    4.58
   8   4  -1   42.96    3.70
   6  -4  -1   44.94    3.89
  -6  -4   1   46.67    4.23
   6  -4  -1   42.95    5.64
   6  -4  -1   41.92    6.11
  -6  -4   1   45.84    3.84
  -6   4   1   59.09    5.65
  -6   4   1   47.97    4.43
   6   4  -1   52.52    4.27
   6   4  -1   47.82    4.83
   6   4  -1   41.89    5.23
  -4  -4   1    3.83    2.81
   4  -4  -1    2.08    2.24
  -4  -4   1    1.24    1.00
   4  -4  -1    1.51    0.41
  -4  -4   1    1.89    0.36
   4   4  -1    0.77    0.42
   4   4  -1    2.07    1.54
  -4   4   1    1.09    0.60
   4   4  -1    5.11    2.21
  -4   4   1    1.06    2.16
   2  -4  -1    7.35    0.90
  -2  -4   1    8.22    0.88
   2  -4  -1   14.05    3.67
  -2   4   1   12.75    2.35
   2   4  -1   13.06    2.90
   2   4  -1   12.54    2.60
  -2   4   1   10.70    1.40
   2   4  -1    9.49    1.25
   0  -4  -1   18.87    4.66
   0  -4   1   14.29    2.99
   0  -4  -1   15.86    4.51
   0   4  -1   46.52    5.31
   0   4  -1   55.00    4.58
   2  -4   1   15.53    3.53
  -2  -4  -1    9.64    4.21
   2  -4   1   14.03    3.04
   2  -4   1   18.26    3.27
   2   4   1   28.11    2.56
  -2   4  -1   26.16    2.42
   2   4   1   24.94    2.74
  -2   4  -1   18.88    3.63
   2   4   1   20.52    3.22
   4  -4   1   11.68    1.13
  -4  -4  -1   11.32    1.86
   4  -4   1   15.84    3.00
  -4  -4  -1    9.90    1.09
   4   4   1   12.20    1.34
  -4   4  -1   11.70    1.50
   6  -4   1   78.58    6.36
  -6  -4  -1   79.46    6.36
  -6  -4  -1   68.38    6.66
   6   4   1   84.29    6.45
  -6   4  -1   77.11    6.61
   6   4   1   66.76    6.87
   8  -4   1   38.94    5.44
  -8  -4  -1   48.62    4.21
   8   4   1   31.49    3.86
  10  -4   1    6.56    2.73
 -10  -4  -1    3.28    1.32
  10  -4   1    3.36    2.83
  10   4   1    5.63    2.09
  10   4   1    2.81    2.39
 -10   4  -1    0.79    0.61
  10   4   1    1.41    1.56
 -10   4  -1    4.60    2.47
 -12  -4  -1   16.85    2.56
 -12  -4  -1   21.85    2.09
  12  -4   1   13.08    3.01
 -14  -4  -1    2.41    0.47
  14  -4   1    2.51    1.48
  14  -4   1    0.99    0.99
 -14  -4  -1    2.74    0.78
 -14   4  -1    2.18    0.53
 -13  -5   1    0.59    0.62
  13  -5  -1    1.75    1.26
 -13  -5   1    0.51    0.29
 -13   5   1    0.33    0.35
 -11  -5   1    8.55    1.21
 -11  -5   1    6.53    1.32
 -11   5   1   14.60    1.44
   9  -5  -1    2.34    3.35
  -9  -5   1    6.94    1.32
  -9  -5   1    6.89    1.17
   9  -5  -1    3.89    1.68
  -9   5   1    8.89    1.87
   7  -5  -1    3.84    0.54
  -7  -5   1    2.66    2.40
  -7  -5   1    3.35    1.09
   7  -5  -1    3.45    1.90
  -7  -5   1    2.05    0.84
   7  -5  -1    3.15    2.09
  -7   5   1    3.12    1.70
  -7   5   1    3.03    0.69
   7   5  -1    3.37    1.59
   7   5  -1    3.34    0.60
   5  -5  -1   27.27    3.41
  -5  -5   1   26.40    3.23
  -5  -5   1   32.73    3.29
  -5   5   1   27.72    3.85
   5   5  -1   31.70    3.96
   3  -5  -1   62.93    6.37
  -3  -5   1   67.34    6.08
   3  -5  -1   75.61    5.80
  -3  -5   1   59.18    6.45
  -3  -5   1   75.89    5.79
   3   5  -1   73.35    7.21
  -3   5   1   85.72    6.87
  -3   5   1   74.54    7.32
   3   5  -1   87.62    6.82
  -1  -5   1   11.79    2.05
  -1  -5   1   16.79    1.41
   1  -5  -1   17.36    1.44
   1  -5  -1   12.48    4.20
   1  -5  -1   11.44    2.14
   1   5  -1    8.03    3.92
  -1   5   1   10.35    1.92
   1   5  -1    6.59    1.65
  -1  -5  -1   23.29    2.72
   1  -5   1   28.11    2.22
  -1  -5  -1   25.60    2.21
   1  -5   1   21.24    2.82
   1   5   1   27.20    2.34
  -1   5  -1   29.36    2.41
  -1   5  -1   17.90    4.12
   1   5   1   23.63    3.04
  -1   5  -1   22.90    3.21
  -3  -5  -1   20.36    2.22
   3  -5   1   17.33    2.90
   3   5   1   16.75    2.54
  -3   5  -1   21.88    2.84
  -5  -5  -1    0.64    0.90
   5  -5   1    0.99    0.32
   5  -5   1    0.52    1.85
  -5   5  -1    0.83    0.66
   5   5   1    1.77    1.41
   5   5   1    4.18    2.25
  -5   5  -1    1.15    1.74
  -7  -5  -1    3.22    0.88
   7  -5   1    0.65    1.49
   7  -5   1    3.82    2.20
  -7   5  -1    3.50    0.69
  -7   5  -1    4.70    1.65
   7   5   1    1.79    2.25
  -9  -5  -1    0.13    0.62
  -9  -5  -1   -0.50    0.60
   9  -5   1    2.31    2.03
   9  -5   1    0.62    1.31
  -9   5  -1    0.46    0.43
   9   5   1   -0.11    1.09
  -9   5  -1    2.11    1.45
  11  -5   1    1.15    1.82
 -11  -5  -1    1.06    0.62
  11  -5   1    0.64    1.21
  11   5   1   -2.04    2.06
 -11   5  -1    2.39    1.41
  -6  -6   1   -0.25    0.53
   4  -6  -1   -0.56    1.35
  -4  -6   1    0.60    0.71
  -4   6   1    0.48    0.99
   2  -6  -1   12.58    1.97
  -2  -6   1   15.90    1.74
  -2   6   1   15.08    2.17
   2   6  -1   11.33    1.72
   0  -6   1    0.69    0.93
   0  -6  -1    1.27    2.33
   0  -6  -1    1.12    0.92
   0  -6   1    0.47    1.26
   0   6  -1   -0.58    1.05
   0   6   1    0.84    1.04
   0   6  -1    0.96    0.41
   2  -6   1   -0.04    1.19
  -2  -6  -1    0.24    0.65
  -2   6  -1    0.16    0.46
  -2   6  -1    0.09    0.99
  -4  -6  -1    2.66    0.85
   4  -6   1    2.21    1.06
  -4   6  -1    2.27    1.05
   4   6   1    1.77    0.93
  -6  -6  -1    0.27    0.48
  -6   6  -1    1.04    0.92
  -6   6  -1    1.05    0.35
 -20   0   2    0.30    0.62
  20   0  -2    0.56    0.37
 -20   0   2    0.30    1.32
 -20   0   2    0.20    0.42
  18   0  -2    4.01    1.83
  18   0  -2    3.55    1.53
 -18   0   2    2.79    1.66
  16   0  -2   29.44    3.68
 -14   0   2    3.16    1.26
  14   0  -2   11.08    2.57
 -14   0   2    6.00    1.78
 -12   0   2    0.81    1.24
  12   0  -2    1.95    0.95
 -12   0   2    2.99    1.44
  10   0  -2 1003.07   78.47
 -10   0   2  908.92   78.27
 -10   0   2  945.82   78.40
   8   0  -2  902.83   75.78
  -8   0   2  963.83   75.73
   8   0  -2  886.14   75.69
  -8   0   2  930.25   75.89
   6   0  -2    2.27    0.54
  -6   0   2    1.51    0.44
   4   0  -2 5368.90  445.21
  -4   0   2 5347.02  445.46
  -2   0   2  105.05    7.84
   2   0  -2   90.78    7.84
  -2   0   2   88.94    7.83
  -2   0   2   94.94    7.88
   0   0   2 2808.53  235.91
   0   0  -2 2933.07  236.08
   2   0   2 9197.19  752.46
  -2   0  -2 9105.39  752.72
  -4   0  -2  259.40   21.86
  -4   0  -2  270.77   21.87
  -6   0  -2  172.60   14.66
  -6   0  -2  179.47   14.61
  -8   0  -2   17.64    2.39
  -8   0  -2   19.30    1.87
  10   0   2  463.40   38.17
  10   0   2  498.66   38.17
  10   0   2  442.45   38.40
 -10   0  -2  443.47   38.01
 -10   0  -2  449.82   37.86
 -12   0  -2  197.21   16.99
 -12   0  -2  211.26   16.66
  12   0   2  190.42   17.08
  14   0   2   22.96    3.42
  14   0   2   22.75    3.55
  16   0   2    1.05    0.64
  16   0   2   -0.09    2.02
  16   0   2    0.43    1.43
 -16   0  -2    1.42    1.92
 -16   0  -2    1.08    0.76
  16   0   2    0.33    0.95
  18   0   2   -0.90    0.85
  18   0   2   -0.51    1.16
  18   0   2    2.80    2.45
 -18   0  -2    0.23    0.61
  18   0   2    0.19    0.40
 -21  -1   2    0.17    0.42
 -21  -1   2    1.19    1.16
  21  -1  -2    0.76    0.33
 -21  -1   2   -0.54    0.74
 -21   1   2   -0.82    0.69
  21   1  -2    0.71    1.00
 -21   1   2    0.57    0.40
 -19  -1   2    4.24    0.75
 -19  -1   2    2.44    1.28
  19  -1  -2    3.93    2.39
 -19   1   2    2.04    0.76
  19   1  -2    2.23    1.13
 -19   1   2    2.05    0.53
 -19   1   2    1.30    1.95
  17  -1  -2   48.25    7.38
 -17  -1   2   39.13    4.62
  17  -1  -2   47.28    4.46
 -17  -1   2   48.08    4.77
 -17  -1   2   41.52    3.90
 -17   1   2   43.04    4.08
  17   1  -2   39.70    4.03
 -17   1   2   42.76    3.79
  15  -1  -2   10.79    2.40
  15  -1  -2   17.32    3.53
 -15  -1   2   12.15    2.81
 -15   1   2   13.78    3.20
  15   1  -2    7.36    1.56
  13  -1  -2   76.78    6.12
 -13  -1   2   67.20    6.56
 -13  -1   2   67.66    6.24
 -13   1   2   35.95    4.58
 -13   1   2   28.77    6.27
  13   1  -2   42.87    3.87
 -11  -1   2  185.89   14.70
  11  -1  -2  188.48   14.11
 -11  -1   2  149.54   14.00
 -11  -1   2  141.74   13.87
  11   1  -2  217.31   19.29
  11   1  -2  214.25   18.62
  11   1  -2  232.98   18.67
   9  -1  -2  155.72   14.22
  -9  -1   2  196.18   15.09
  -9  -1   2  159.17   14.21
  -9   1   2  162.15   12.77
   9   1  -2  142.77   12.64
   7  -1  -2 2013.63  172.00
  -7  -1   2 2148.40  172.14
  -7  -1   2 2119.81  171.93
  -7   1   2 1908.98  165.93
  -7   1   2 2123.18  165.69
   5  -1  -2  855.18   67.57
  -5  -1   2  811.66   67.64
  -5  -1   2  807.86   67.53
  -5  -1   2  814.86   67.63
   5  -1  -2  818.78   67.60
   5   1  -2  816.62   67.47
  -5   1   2  824.03   67.44
  -5   1   2  802.19   67.73
  -5   1   2  840.93   67.57
   3   1  -2 2021.91  165.93
   1   1  -2 1857.08  152.48
  -1  -1  -2 9999.00  801.88
   1  -1   2 9361.32  802.86
   1   1   2 9302.03  771.27
   3  -1   2  343.14   28.17
  -3  -1  -2  338.21   28.30
  -3  -1  -2  360.19   28.07
  -3  -1  -2  323.67   28.07
  -3   1  -2  337.44   28.69
   3   1   2  351.10   28.42
  -3   1  -2  346.94   28.47
   5  -1   2 1716.87  147.55
  -5  -1  -2 1823.68  147.81
  -5  -1  -2 1849.98  147.51
   7  -1   2  401.41   35.50
  -7  -1  -2  447.67   35.89
  -7  -1  -2  441.46   35.50
  -7   1  -2  437.50   35.55
  -7   1  -2  422.75   35.43
  -9  -1  -2  209.28   18.05
   9  -1   2  200.61   17.77
   9  -1   2  189.96   17.62
  -9  -1  -2  225.58   17.43
   9  -1   2  215.82   17.78
   9   1   2  235.91   19.92
  -9   1  -2  238.48   19.69
   9   1   2  228.50   19.96
  -9   1  -2  243.49   19.83
 -11  -1  -2  184.19   16.07
  11  -1   2  218.51   16.59
 -11  -1  -2  190.49   16.40
 -11  -1  -2  190.93   16.26
  11  -1   2  192.36   17.13
  11  -1   2  186.18   16.30
 -11   1  -2  187.48   16.10
 -11   1  -2  203.91   16.36
  11   1   2  175.17   16.96
  11   1   2  202.01   16.41
 -13  -1  -2   78.00    6.12
  13  -1   2   54.81    7.01
  13  -1   2   75.68    6.44
 -13   1  -2   82.96    7.21
 -15  -1  -2    0.89    0.58
  15  -1   2    1.61    0.56
  15  -1   2    4.50    1.86
  15  -1   2    2.66    1.53
  15   1   2    3.79    1.44
 -15   1  -2    1.42    0.74
  15   1   2    2.14    0.67
  15   1   2    2.58    1.74
 -17  -1  -2    0.92    1.30
  17  -1   2    2.17    2.01
 -17  -1  -2    2.18    0.64
  17  -1   2   -0.20    1.53
  17  -1   2   -0.76    1.45
 -17   1  -2    0.82    0.97
  17   1   2    2.77    0.69
 -17   1  -2    1.48    0.66
  17   1   2   -0.37    1.09
  17   1   2    1.57    0.72
  17   1   2    0.53    1.87
  19  -1   2    3.93    1.60
 -19  -1  -2    5.78    1.40
  19  -1   2    6.17    0.76
 -19   1  -2    1.56    0.89
  19   1   2    1.47    2.05
  19   1   2    2.88    0.71
 -19   1  -2    3.14    0.68
 -20  -2   2    0.36    0.40
  20  -2  -2    0.58    1.23
  20  -2  -2    0.52    0.29
 -20  -2   2    1.26    1.03
 -20  -2   2    2.43    1.60
 -20   2   2    0.08    0.73
  20   2  -2    0.52    0.54
  20   2  -2    0.72    1.03
 -20   2   2    0.39    0.37
  18  -2  -2    7.19    0.94
 -18  -2   2    6.44    0.90
 -18  -2   2    6.05    1.45
 -18   2   2    5.67    0.81
 -18   2   2    1.79    0.84
 -16  -2   2   -0.44    1.41
  16  -2  -2    1.94    1.12
 -16  -2   2    1.65    1.53
 -16   2   2    0.16    0.53
 -16   2   2    0.71    0.77
 -16   2   2    3.57    2.79
  16   2  -2    1.45    1.21
 -14  -2   2   63.52    4.82
  14  -2  -2   46.41    6.13
  14  -2  -2   51.27    5.37
  14  -2  -2   56.14    4.75
 -14  -2   2   58.61    5.03
  14  -2  -2   47.87    7.14
 -14   2   2   32.82    6.51
  14   2  -2   48.07    4.24
 -14   2   2   42.39    4.12
 -14   2   2   34.73    5.48
 -12  -2   2   20.94    5.88
  12  -2  -2   36.49    3.65
 -12  -2   2   24.16    4.08
 -12  -2   2   32.75    4.09
 -12  -2   2   31.05    3.16
  12  -2  -2   38.50    5.23
  12  -2  -2   32.14    2.86
  12   2  -2   31.95    2.71
 -12   2   2   32.36    3.29
  12   2  -2   28.47    3.64
 -12   2   2   30.99    2.94
  12   2  -2   19.83    5.07
 -12   2   2   27.92    5.72
  12   2  -2   29.85    3.46
 -12   2   2   31.55    3.44
 -12   2   2   28.26    4.84
  10  -2  -2  196.72   15.88
  10  -2  -2  167.87   15.50
 -10  -2   2  172.96   15.76
 -10  -2   2  172.72   15.56
  10  -2  -2  209.42   16.33
 -10  -2   2  190.23   16.99
 -10  -2   2  184.63   15.59
  10  -2  -2  200.79   16.46
  10   2  -2  196.27   15.58
  10   2  -2  182.79   15.95
  10   2  -2  196.64   15.62
 -10   2   2  166.17   15.33
  10   2  -2  164.27   15.20
 -10   2   2  183.01   15.45
 -10   2   2  185.24   15.53
 -10   2   2  192.37   16.21
 -10   2   2  188.28   16.43
   8  -2  -2   51.26    5.75
  -8  -2   2   62.46    6.50
   8  -2  -2   54.78    6.68
   8  -2  -2   70.26    5.37
   8  -2  -2   64.62    5.49
  -8  -2   2   65.96    5.49
   8   2  -2   68.14    6.29
  -8   2   2   67.47    5.73
   8   2  -2   61.27    5.55
  -8   2   2   60.15    5.99
   8   2  -2   73.54    6.21
   8   2  -2   62.56    6.05
  -8   2   2   70.10    5.75
  -6  -2   2  199.31   18.14
   6  -2  -2  226.23   17.77
   6   2  -2  214.20   17.38
  -6   2   2  202.14   17.26
  -4  -2   2   73.24    6.76
   4  -2  -2   85.60    6.64
  -4  -2   2   72.03    6.94
  -4  -2   2   77.51    6.64
  -4   2   2   76.54    6.38
   4   2  -2   63.67    6.70
   4   2  -2   82.18    6.42
  -2  -2   2   25.12    2.59
   2  -2  -2   23.97    2.61
  -2  -2   2   18.71    2.22
   2  -2  -2   23.35    2.37
   2   2  -2   21.06    2.57
   2   2  -2   20.58    2.07
   0  -2   2  138.67   12.22
   0  -2  -2  137.23   12.33
   0  -2   2  154.38   11.95
   0   2  -2  113.03   11.46
   0   2  -2  153.16   11.25
  -2  -2  -2 1288.56  111.25
  -2  -2  -2 1418.60  111.65
  -2   2  -2 1234.00  108.69
   2   2   2 1335.39  108.13
  -2   2  -2 1381.95  108.34
  -4  -2  -2   74.32    6.71
  -4  -2  -2   65.47    6.00
  -4   2  -2   57.12    5.06
   6  -2   2 1292.89  106.39
   6  -2   2 1271.56  106.70
  -6  -2  -2 1318.82  106.80
  -6  -2  -2 1320.67  106.05
   6  -2   2 1247.09  106.24
  -6   2  -2 1338.96  110.04
   6   2   2 1243.09  109.94
   6   2   2 1254.39  109.93
  -6   2  -2 1475.45  110.11
   6   2   2 1376.68  110.69
   8  -2   2   67.12    7.09
  -8  -2  -2   63.74    6.42
  -8  -2  -2   72.82    6.17
  -8  -2  -2   61.29    7.83
   8  -2   2   66.48    6.81
   8  -2   2   68.74    6.34
   8  -2   2   71.70    7.27
   8   2   2   69.15    6.85
  -8   2  -2   80.33    6.59
   8   2   2   74.69    6.47
  -8   2  -2   68.09    6.95
  -8   2  -2   85.43    6.45
   8   2   2   61.99    6.71
  10  -2   2  241.66   19.74
 -10  -2  -2  238.20   19.53
  10  -2   2  238.65   19.52
  10  -2   2  223.74   19.77
  10  -2   2  201.51   21.57
  10   2   2  224.17   19.21
 -10   2  -2  240.21   19.29
 -10   2  -2  260.79   19.05
  10   2   2  198.11   19.42
 -10   2  -2  220.23   19.28
  10   2   2  222.24   19.05
  12  -2   2   10.02    3.34
  12  -2   2   10.89    2.59
 -12  -2  -2    9.15    2.00
  12  -2   2    7.86    2.26
  12  -2   2   11.99    1.54
 -12   2  -2    9.18    1.49
  12   2   2    7.18    2.02
 -12   2  -2    9.04    1.87
 -14  -2  -2    3.52    0.63
  14  -2   2    0.42    2.08
  14  -2   2    2.05    1.64
 -14  -2  -2   -0.11    1.11
  14  -2   2    0.21    1.98
 -14   2  -2    2.76    0.81
  14   2   2    1.40    1.51
 -14   2  -2    1.81    1.19
  16  -2   2    9.20    2.33
  16  -2   2    5.77    1.84
  16  -2   2    7.99    1.04
 -16  -2  -2    6.99    1.01
  16  -2   2    8.79    1.76
  16  -2   2    5.19    1.92
 -16   2  -2    5.09    0.86
  16   2   2    6.78    1.68
  16   2   2    4.52    1.72
 -16   2  -2    3.19    1.25
  18  -2   2    3.28    0.59
 -18  -2  -2    2.73    0.69
  18   2   2    2.09    0.62
  18   2   2    2.29    1.60
 -18   2  -2    1.54    0.55
 -19  -3   2    3.87    0.61
 -19  -3   2    1.11    1.06
  19   3  -2    1.70    0.54
 -17  -3   2   -0.02    0.76
 -17  -3   2   -0.14    1.17
  17  -3  -2   -0.18    1.41
  17  -3  -2    0.11    0.41
 -17  -3   2    0.22    0.34
 -17   3   2   -0.44    0.91
 -17   3   2    0.30    0.44
 -15  -3   2   19.47    2.19
  15  -3  -2   14.22    1.75
 -15  -3   2   16.75    1.68
 -15   3   2   14.28    1.74
  15   3  -2   15.05    2.64
 -15   3   2   19.21    2.45
  13  -3  -2    9.62    2.45
  13  -3  -2    7.72    1.75
 -13   3   2    3.00    1.37
  13   3  -2    4.87    3.30
  13   3  -2    4.72    1.54
  13   3  -2    5.48    1.38
  11  -3  -2    5.88    0.86
 -11  -3   2    4.09    1.06
  11  -3  -2    4.95    2.86
 -11  -3   2    3.63    3.21
 -11  -3   2    5.88    1.18
  11  -3  -2    3.78    2.05
  11  -3  -2    6.05    1.65
  11   3  -2    2.80    1.36
  11   3  -2    2.59    1.62
  11   3  -2    2.26    2.46
 -11   3   2    3.29    1.39
   9  -3  -2   40.50    6.07
   9  -3  -2   38.66    5.95
   9  -3  -2   37.18    5.23
   9  -3  -2   47.95    3.78
  -9  -3   2   43.24    4.19
  -9   3   2   42.69    4.02
   9   3  -2   32.49    3.91
  -9   3   2   36.65    3.92
   9   3  -2   30.70    4.01
   7  -3  -2  245.35   21.92
   7  -3  -2  249.17   20.75
   7  -3  -2  249.07   21.20
  -7  -3   2  243.67   22.73
  -7  -3   2  245.14   21.57
  -7  -3   2  265.79   20.88
   7  -3  -2  254.55   22.14
  -7   3   2  250.24   21.15
   7   3  -2  252.63   20.77
   7   3  -2  260.94   21.23
  -7   3   2  254.06   20.88
   7   3  -2  257.96   21.02
  -7   3   2  232.50   20.93
   5  -3  -2  114.06   11.19
  -5  -3   2  117.88   10.63
  -5  -3   2  111.67   11.28
  -5  -3   2  116.64    9.47
   5  -3  -2  115.60    9.55
   5  -3  -2  113.25   10.69
  -5  -3   2  123.62    9.73
   5  -3  -2   97.06   10.24
  -5   3   2  106.84   10.03
  -5   3   2  102.71    9.69
   5   3  -2  118.30    9.60
  -5   3   2  122.29    9.70
   5   3  -2  121.56   10.09
   5   3  -2  117.61   10.04
   5   3  -2  115.01   10.30
  -3  -3   2   61.48    4.97
   3  -3  -2   54.24    6.30
  -3  -3   2   57.25    6.23
   3  -3  -2   60.66    6.15
  -3  -3   2   52.10    4.58
  -3  -3   2   57.76    6.26
   3  -3  -2   58.82    7.89
   3  -3  -2   49.95    4.64
  -3  -3   2   43.73    6.84
   3  -3  -2   48.54    5.47
   3   3  -2   66.70    5.95
  -3   3   2   57.54    5.25
  -3   3   2   60.35    5.27
  -3   3   2   51.25    5.60
   3   3  -2   60.81    5.19
   3   3  -2   65.63    5.72
  -3   3   2   63.66    6.48
   1  -3  -2   68.28    6.72
  -1  -3   2   61.01    5.59
   1  -3  -2   65.33    7.46
   1  -3  -2   52.55    5.28
  -1  -3   2   69.90    6.67
  -1   3   2   72.61    6.87
  -1   3   2   65.02    5.87
   1   3  -2   71.19    6.26
   1   3  -2   63.56    5.87
   1   3  -2   72.62    6.70
   1  -3   2  382.54   29.74
  -1  -3  -2  356.06   29.89
   1  -3   2  403.66   29.66
   1  -3   2  318.53   28.79
   1  -3   2  340.33   28.96
   1  -3   2  325.64   28.96
  -1  -3  -2  325.60   28.82
   1   3   2  362.50   29.11
  -1   3  -2  374.54   29.20
   1   3   2  326.15   28.96
  -1   3  -2  334.02   28.87
   1   3   2  350.91   28.84
  -3  -3  -2   11.59    1.15
   3  -3   2   11.38    1.15
   3  -3   2   16.03    3.10
  -3  -3  -2    9.09    3.51
   3  -3   2    7.71    2.37
   3   3   2   10.50    3.34
   3   3   2   10.65    1.25
   3   3   2    8.96    1.67
  -3   3  -2   10.17    1.40
  -3   3  -2    7.77    2.13
   5  -3   2  140.71   12.11
  -5  -3  -2  135.14   10.97
   5  -3   2  124.83   11.15
   5  -3   2  137.49   12.21
   5  -3   2  132.32   10.97
  -5  -3  -2  121.22   13.45
   5  -3   2  132.42   11.87
  -5   3  -2  143.12   12.20
  -5   3  -2  155.39   12.53
   5   3   2  139.08   12.03
   5   3   2  129.18   12.52
   5   3   2  145.20   12.15
  -5   3  -2  141.02   11.95
   7  -3   2  229.85   19.68
   7  -3   2  227.36   18.51
  -7  -3  -2  234.96   18.53
   7  -3   2  206.71   19.73
   7  -3   2  219.14   19.25
  -7  -3  -2  208.99   18.30
  -7   3  -2  235.84   19.30
  -7   3  -2  205.13   19.36
   7   3   2  243.24   19.05
   7   3   2  218.20   19.25
  -7   3  -2  233.76   18.96
   9  -3   2  263.96   20.97
   9  -3   2  253.45   20.81
   9  -3   2  242.03   20.97
  -9  -3  -2  228.23   20.06
   9  -3   2  237.61   21.36
   9  -3   2  220.71   20.06
   9   3   2  223.02   17.99
  -9   3  -2  208.99   18.14
  -9   3  -2  199.49   17.73
   9   3   2  218.73   18.06
  11  -3   2   34.45    7.33
  11  -3   2   49.78    4.08
  11  -3   2   47.36    5.36
  11  -3   2   37.32    5.26
  11  -3   2   43.25    5.28
 -11   3  -2   39.05    3.36
  11   3   2   30.13    3.87
 -11   3  -2   34.33    4.29
 -13  -3  -2   15.72    2.27
  13  -3   2   16.38    1.82
 -13   3  -2    5.69    2.02
  13   3   2    2.69    1.82
 -15  -3  -2   24.34    2.75
  15  -3   2   21.14    3.22
  15  -3   2   30.74    2.42
  15  -3   2   24.98    2.86
  15   3   2   30.65    4.06
 -15   3  -2   29.35    2.70
  17  -3   2    0.01    0.33
  17  -3   2    0.22    0.84
 -17  -3  -2   -1.24    0.92
 -17  -3  -2    0.11    0.70
 -17   3  -2    0.53    0.46
  17   3   2    0.51    0.50
 -16  -4   2    0.26    1.28
  16  -4  -2    1.45    0.95
  16  -4  -2    2.72    1.39
 -16  -4   2    2.34    0.66
 -16   4   2    1.37    0.53
 -14  -4   2    2.35    1.50
  14  -4  -2    4.69    1.99
  14  -4  -2    3.81    1.52
 -14   4   2    8.82    1.07
 -14   4   2    8.75    2.62
  12  -4  -2    5.36    2.09
 -12  -4   2    1.00    0.86
 -12  -4   2    1.70    4.85
 -12  -4   2    2.33    1.01
  12  -4  -2    4.79    2.52
 -12   4   2    0.80    0.69
 -12   4   2    5.32    2.46
 -12   4   2    1.35    1.25
  12   4  -2   -0.06    2.21
  12   4  -2    2.36    1.27
  10  -4  -2   19.94    1.95
 -10  -4   2   23.29    2.51
 -10  -4   2   18.96    2.37
  10  -4  -2   27.10    4.04
 -10   4   2   18.69    2.75
 -10   4   2   28.73    3.88
 -10   4   2   20.05    2.17
  10   4  -2   20.20    2.93
  10   4  -2   22.14    1.99
  -8  -4   2   35.57    3.72
   8  -4  -2   40.80    3.31
  -8  -4   2   35.58    3.61
  -8   4   2   42.42    3.77
   8   4  -2   43.81    3.56
  -8   4   2   37.30    4.97
   8   4  -2   37.86    4.12
  -6  -4   2    9.86    1.73
  -6  -4   2    7.93    2.96
   6  -4  -2   10.49    1.10
   6   4  -2   12.06    2.26
   6   4  -2   11.62    1.25
  -6   4   2   14.86    2.78
  -6   4   2   11.49    1.47
   6   4  -2    7.67    2.23
   4  -4  -2   46.94    6.53
  -4  -4   2   49.98    4.36
  -4  -4   2   39.80    5.48
   4  -4  -2   46.53    5.75
   4  -4  -2   46.23    4.01
  -4  -4   2   46.92    3.95
  -4   4   2   56.61    4.82
   4   4  -2   54.02    5.33
   4   4  -2   52.08    4.69
   4   4  -2   50.93    5.79
  -4   4   2   60.18    5.79
  -2  -4   2  126.59    9.93
   2  -4  -2   99.31   11.16
  -2  -4   2  110.24   10.71
  -2  -4   2  123.18    9.64
   2  -4  -2  106.44   11.07
   2  -4  -2  122.60    9.68
  -2   4   2  146.07   11.79
   2   4  -2  139.04   11.73
  -2   4   2  132.75   11.96
   2   4  -2  140.58   12.15
  -2   4   2  142.95   12.23
   0  -4   2   54.51    4.82
   0  -4   2   48.48    5.75
   0  -4   2   52.90    4.38
   0  -4  -2   43.86    8.60
   0  -4  -2   50.34    4.38
   0   4  -2   57.27    5.80
   0   4  -2   55.65    4.97
   0   4   2   54.70    5.56
   0   4   2   61.29    5.23
  -2  -4  -2    6.38    0.75
   2  -4   2    3.53    1.49
   2  -4   2    6.28    0.73
   2  -4   2    4.07    2.96
   2  -4   2    8.72    2.88
   2  -4   2   10.06    2.57
  -2  -4  -2    1.54    4.58
   2   4   2    3.58    1.54
  -2   4  -2    4.07    2.15
   2   4   2    3.76    0.93
  -2   4  -2    4.32    0.79
   2   4   2    3.05    1.05
   2   4   2    5.42    3.50
   4  -4   2   99.53    9.27
   4  -4   2   97.66    9.60
   4  -4   2  103.68    9.91
  -4   4  -2  195.28   16.18
   4   4   2  180.68   16.37
   4   4   2  204.98   16.05
  -6  -4  -2    5.44    0.64
   6  -4   2    4.86    2.41
   6  -4   2    4.75    0.74
   6  -4   2    1.56    2.21
  -6  -4  -2    3.95    1.16
   6   4   2    4.02    1.36
  -6   4  -2    4.35    0.85
   6   4   2    2.61    2.16
  -8  -4  -2   17.53    2.22
   8  -4   2   21.25    3.64
   8  -4   2   18.66    3.83
   8   4   2   14.56    2.49
  -8   4  -2   18.58    1.79
   8   4   2   11.02    2.46
 -10  -4  -2   11.11    1.92
  10  -4   2   15.87    2.93
  10  -4   2    9.32    2.19
  10   4   2    5.62    1.40
  10   4   2    5.64    1.77
  12  -4   2    5.46    2.04
 -12  -4  -2    9.27    1.39
 -12   4  -2   10.15    1.23
 -14  -4  -2    3.81    0.95
  14  -4   2    2.47    0.95
  14  -4   2    1.49    0.93
  14   4   2    4.44    1.10
 -14   4  -2    6.27    0.83
  13  -5  -2    0.16    1.11
 -13  -5   2    0.72    0.30
 -13  -5   2    0.61    0.67
 -13   5   2    1.15    0.41
 -11  -5   2    2.20    0.72
  11  -5  -2    3.98    1.57
  11  -5  -2    3.03    1.75
 -11  -5   2    2.27    0.75
 -11   5   2    6.45    0.80
 -11   5   2    2.64    1.71
  -9  -5   2    3.47    0.90
   9  -5  -2    2.11    1.71
  -9  -5   2    3.92    2.55
   9  -5  -2    3.33    1.78
  -9  -5   2    4.62    1.05
  -9   5   2    7.64    0.98
  -9   5   2    5.38    1.84
  -7  -5   2   19.42    2.09
  -7  -5   2   15.56    2.27
   7   5  -2   15.29    2.28
  -7   5   2   19.85    2.84
   5  -5  -2    3.68    2.38
   5  -5  -2    5.70    2.34
   5  -5  -2    3.97    1.60
   5  -5  -2    5.67    0.65
  -5  -5   2    4.38    2.17
  -5  -5   2    4.23    1.55
   5   5  -2    5.19    1.86
  -5   5   2    5.12    1.98
  -5   5   2    4.95    1.05
   5   5  -2    5.54    1.00
   5   5  -2    6.63    1.84
   3  -5  -2   12.07    1.08
  -3  -5   2    9.24    1.66
   3  -5  -2    9.65    3.26
   3  -5  -2    9.03    1.81
   3   5  -2    8.62    2.69
  -3   5   2   11.87    2.74
  -3   5   2   13.87    1.41
   3   5  -2   13.24    1.35
   1  -5  -2   37.18    3.12
  -1  -5   2   34.22    3.52
  -1  -5   2   39.09    3.09
   1  -5  -2   32.43    3.55
   1   5  -2   40.39    4.11
  -1   5   2   39.63    3.41
  -1   5   2   35.66    4.04
   1   5  -2   39.69    3.44
   1  -5   2   31.01    4.25
  -1  -5  -2   34.09    3.64
   1  -5   2   42.69    3.22
  -1  -5  -2   39.15    3.24
   1   5   2   37.24    3.96
  -1   5  -2   44.60    3.52
  -1   5  -2   34.30    4.07
   3  -5   2    3.97    2.28
   3  -5   2    3.06    2.62
  -3  -5  -2    6.79    0.70
   3  -5   2    6.29    0.75
   3   5   2    5.71    2.16
  -3   5  -2    3.34    2.31
  -3   5  -2    6.19    0.93
  -5  -5  -2   29.02    2.89
  -5   5  -2   31.30    4.21
  -5   5  -2   41.68    3.41
   7  -5   2    1.32    1.48
   7  -5   2    0.02    2.02
  -7  -5  -2    1.31    0.64
  -7   5  -2    0.51    1.54
   7   5   2    0.37    1.03
  -7   5  -2    0.73    0.48
  -9  -5  -2    1.32    0.65
   9  -5   2    0.82    1.35
   9  -5   2   -0.50    1.55
  -9  -5  -2    0.57    0.70
  -9   5  -2   -0.83    1.41
   9   5   2    0.19    1.05
  11  -5   2    1.58    1.18
 -11  -5  -2    1.25    0.55
 -11   5  -2    1.02    1.05
  -6  -6   2    0.57    0.55
  -4  -6   2    2.89    0.87
  -4  -6   2    3.95    1.69
  -4   6   2    4.52    1.40
  -2  -6   2    3.07    0.96
   2  -6  -2    1.88    0.94
  -2   6   2    1.60    1.25
   2   6  -2    2.80    0.97
   0  -6   2    1.76    1.20
   0   6  -2   10.27    1.12
   2  -6   2   -0.58    1.06
   4  -6   2    0.12    1.00
  -4  -6  -2   -0.53    0.53
   4   6   2    1.09    0.85
  -4   6  -2   -0.20    0.28
  -4   6  -2   -0.52    0.95
  -6  -6  -2    0.43    0.63
  -6   6  -2    0.37    0.30
 -20   0   3   -0.20    0.39
 -20   0   3    1.81    1.17
  20   0  -3   -1.66    1.35
 -20   0   3    0.21    0.65
  18   0  -3   22.57    3.17
 -18   0   3   21.08    3.46
  16   0  -3   39.20    3.76
 -16   0   3   25.77    5.58
  16   0  -3   33.59    3.51
 -16   0   3   28.13    3.87
 -14   0   3    4.93    1.47
 -14   0   3    3.85    2.63
 -14   0   3    4.96    1.26
  14   0  -3    5.94    1.27
 -14   0   3    6.58    0.98
 -14   0   3    3.88    1.68
 -12   0   3   63.21    6.04
 -12   0   3   59.03    6.41
 -12   0   3   69.67    6.05
  12   0  -3   75.35    5.78
 -12   0   3   75.36    5.81
  12   0  -3   61.30    6.18
  10   0  -3   94.90    8.28
   8   0  -3    2.58    0.62
  -8   0   3    3.45    0.64
  -8   0   3    3.38    1.00
  -6   0   3  552.63   43.99
  -6   0   3  530.09   43.86
   6   0  -3  516.41   43.92
   4   0  -3  596.23   49.63
  -4   0   3  611.49   49.70
  -2   0   3 3917.43  325.71
   2   0  -3 3940.10  325.74
   0   0  -3  230.74   19.10
  -2   0  -3    7.30    0.90
  -4   0  -3    6.43    0.62
  -4   0  -3    4.44    0.70
  -4   0  -3    5.41    0.74
  -6   0  -3  153.08   13.03
  -6   0  -3  160.01   13.09
   8   0   3    5.13    2.63
   8   0   3    3.96    1.64
  10   0   3    1.83    1.55
  10   0   3    2.75    1.73
  10   0   3    3.13    1.52
 -12   0  -3   45.67    4.90
  14   0   3  138.18   10.83
  14   0   3  113.48   10.31
  14   0   3  120.51   10.35
  14   0   3  127.35   10.73
 -14   0  -3  113.44   10.22
 -14   0  -3  115.54   10.97
 -16   0  -3    6.74    1.32
  16   0   3    7.62    1.40
  16   0   3    9.48    1.92
  16   0   3    6.77    1.06
  16   0   3   10.03    2.00
 -18   0  -3    6.79    1.38
 -18   0  -3    8.80    1.35
  18   0   3   10.74    2.32
  18   0   3    7.43    1.91
  18   0   3    8.44    1.33
 -21  -1   3   -0.09    0.93
 -21  -1   3    0.25    0.39
 -21  -1   3    0.57    0.81
  21  -1  -3   -0.26    1.25
  21  -1  -3    0.26    0.27
 -21   1   3   -0.28    0.67
  21   1  -3    1.04    1.35
 -21   1   3    0.11    0.39
 -19  -1   3    1.67    1.25
  19  -1  -3    3.22    2.58
  19  -1  -3    3.54    1.22
 -19  -1   3    3.16    0.58
 -19   1   3    1.80    0.77
 -19   1   3    1.74    1.58
  19   1  -3    2.83    1.16
 -19   1   3    1.45    0.50
  17  -1  -3   23.17    4.60
 -17  -1   3   22.15    3.27
 -17  -1   3   27.60    2.33
  17  -1  -3   21.45    2.93
 -17   1   3   19.31    2.26
 -17   1   3   15.39    2.88
  17   1  -3   16.64    2.33
  15  -1  -3  113.89    9.73
  15  -1  -3  102.56   10.05
 -15  -1   3   95.05   10.48
 -15  -1   3  115.73    9.47
  15  -1  -3  113.93    9.29
 -15  -1   3  113.34    9.32
 -15  -1   3  115.66    9.98
 -15   1   3  117.65    9.19
 -15   1   3  103.98    9.86
 -15   1   3  110.93    9.37
  15   1  -3   96.82    9.54
  15   1  -3  114.00    9.03
  15   1  -3  110.38    9.42
 -15   1   3   94.59   10.54
  13  -1  -3  119.53   10.51
 -13  -1   3  114.10   10.61
 -13  -1   3  135.27   11.18
  13  -1  -3  129.57   10.61
 -13  -1   3  113.10   10.33
 -13   1   3  118.86   10.50
  13   1  -3  118.96   10.64
  13   1  -3  125.65   10.45
 -11  -1   3   34.29    3.15
  11  -1  -3   36.54    3.26
 -11  -1   3   28.23    3.99
  11  -1  -3   27.66    3.29
 -11  -1   3   25.44    4.95
 -11  -1   3   31.34    3.02
  11  -1  -3   26.38    3.45
 -11   1   3   36.93    3.58
  11   1  -3   39.98    3.14
  11   1  -3   30.28    3.83
  11   1  -3   33.11    3.72
 -11   1   3   39.77    3.27
 -11   1   3   26.68    5.01
  -9  -1   3  288.08   23.79
  -9  -1   3  284.54   24.02
   9   1  -3  305.66   24.47
  -9   1   3  285.30   24.47
  -7  -1   3 1176.16   90.83
   7  -1  -3 1104.34   90.71
   7  -1  -3 1022.98   90.75
  -7  -1   3 1108.20   90.68
   7   1  -3 1125.24   91.37
  -7   1   3 1089.92   91.55
  -7   1   3 1126.09   91.34
  -7   1   3 1105.56   91.76
   5  -1  -3  325.24   27.92
  -5  -1   3  328.97   27.94
   5  -1  -3  350.89   27.90
  -5  -1   3  313.70   27.84
  -5  -1   3  368.98   27.97
  -5   1   3  309.05   26.40
   5   1  -3  312.64   26.33
   5   1  -3  319.81   26.29
  -5   1   3  318.16   26.53
  -5   1   3  332.68   26.23
  -3  -1   3  407.98   32.47
   3  -1  -3  375.18   32.48
  -3  -1   3  402.34   32.47
   3  -1  -3  388.15   32.47
   3  -1  -3  394.36   32.54
   3   1  -3  369.66   31.06
   3   1  -3  370.72   31.05
   3   1  -3  391.27   31.05
  -3   1   3  375.52   30.95
   1  -1  -3 5136.53  416.17
  -1  -1   3 4598.78  413.89
   1  -1  -3 5123.30  414.10
   1   1  -3 4472.31  376.60
  -1  -1  -3  854.33   68.17
  -1  -1  -3  815.16   68.35
   1  -1   3  819.66   68.21
  -1   1  -3  722.72   63.65
   1   1   3  817.20   63.64
  -1   1  -3  777.75   63.52
  -3  -1  -3  236.91   19.05
   3  -1   3  218.94   18.85
  -3  -1  -3  235.63   18.76
  -3  -1  -3  219.14   18.76
  -3   1  -3  240.17   19.89
  -5  -1  -3  182.83   14.25
   5  -1   3  166.69   14.30
  -5  -1  -3  165.40   14.61
  -5   1  -3  181.18   15.39
  -5   1  -3  187.71   15.35
   7  -1   3   40.35    4.48
  -7  -1  -3   36.04    4.05
   7  -1   3   37.95    4.33
  -7   1  -3   27.27    2.64
  -9  -1  -3   12.80    1.91
   9  -1   3   13.30    2.76
  -9  -1  -3   11.58    3.56
   9  -1   3   17.51    2.91
   9  -1   3   14.31    2.20
   9   1   3   12.92    1.94
   9   1   3   14.71    2.65
  -9   1  -3   11.26    2.08
  -9   1  -3   11.18    1.68
   9   1   3    9.62    3.12
   9   1   3   12.55    2.11
  11  -1   3   60.33    5.28
 -11  -1  -3   52.19    5.60
  11   1   3   43.40    5.14
 -11   1  -3   50.83    5.12
 -11   1  -3   61.54    5.16
  13  -1   3   42.96    4.01
 -13  -1  -3   38.64    3.67
  13  -1   3   41.39    3.84
  13   1   3   62.89    6.02
  13   1   3   56.94    5.83
  15  -1   3   18.32    3.55
  15  -1   3   20.87    4.00
  15  -1   3   14.91    3.33
  15  -1   3   16.30    3.24
 -15   1  -3   37.38    3.53
  15   1   3   27.01    5.27
  15   1   3   40.04    3.45
  17  -1   3    9.45    1.12
  17  -1   3    7.08    1.73
 -17  -1  -3   11.02    1.47
  17  -1   3   10.20    1.88
 -17   1  -3    7.44    1.22
  17   1   3    4.39    1.84
 -17   1  -3    5.93    1.21
  17   1   3    5.58    1.46
 -19  -1  -3    0.78    0.74
  19   1   3    0.68    1.05
  20   2  -3    6.11    1.81
 -20   2   3    8.14    0.90
  18  -2  -3    6.04    1.31
 -18  -2   3    4.09    1.45
 -18  -2   3    7.88    1.28
  16  -2  -3   92.06    9.00
 -16  -2   3  108.54    8.79
 -16  -2   3  114.72    8.63
 -16  -2   3   90.88    9.24
 -16   2   3   69.95    8.69
  16   2  -3   84.68    7.08
 -16   2   3   77.38    6.97
  14  -2  -3   19.47    2.12
 -14  -2   3   23.50    5.04
  14  -2  -3   27.10    3.03
  14  -2  -3   26.58    4.08
 -14  -2   3   23.91    2.56
 -14  -2   3   20.35    2.13
 -14   2   3   21.07    2.67
  14   2  -3   24.36    2.75
 -14   2   3   19.98    2.30
  14   2  -3   23.10    3.00
  14   2  -3   24.05    2.14
 -14   2   3   20.17    4.84
 -14   2   3   25.66    4.10
  12  -2  -3   44.61    4.61
 -12  -2   3   49.70    5.85
  12  -2  -3   49.67    5.80
 -12  -2   3   45.95    4.30
 -12  -2   3   38.65    4.32
  12  -2  -3   58.60    6.84
  12   2  -3   34.35    4.89
  12   2  -3   33.97    3.52
 -12   2   3   43.22    3.77
 -12   2   3   39.11    4.22
  12   2  -3   49.29    4.33
 -12   2   3   38.92    4.05
 -12   2   3   43.78    5.56
 -12   2   3   47.74    5.19
  10  -2  -3   35.40    4.04
 -10  -2   3   32.65    5.02
 -10  -2   3   40.62    3.71
 -10  -2   3   43.84    3.75
  10  -2  -3   45.51    4.09
 -10  -2   3   36.16    6.35
  10  -2  -3   32.80    5.01
  10   2  -3   36.40    3.98
 -10   2   3   38.38    3.74
  10   2  -3   34.04    3.77
  -8  -2   3  238.08   18.36
   8  -2  -3  230.17   18.66
   8  -2  -3  217.06   17.92
   8  -2  -3  197.54   17.72
  -8  -2   3  219.67   18.47
  -8  -2   3  197.71   17.76
   8  -2  -3  196.90   17.96
  -8   2   3  212.29   17.87
  -8   2   3  203.83   17.19
   8   2  -3  190.22   17.07
   8   2  -3  215.23   17.39
  -8   2   3  206.09   17.38
  -8   2   3  215.65   17.20
   8   2  -3  209.74   17.31
   8   2  -3  210.01   17.47
  -8   2   3  196.07   17.80
   6  -2  -3   77.95    6.82
  -6  -2   3   79.38    7.31
  -6   2   3   70.75    5.92
   6   2  -3   69.02    6.09
  -4  -2   3  423.56   36.83
   4  -2  -3  445.65   37.06
  -4  -2   3  459.85   37.02
   4  -2  -3  450.54   36.80
  -4   2   3  399.68   32.26
   4   2  -3  373.28   32.61
   4   2  -3  403.36   32.47
  -2  -2   3  167.34   15.08
   2  -2  -3  158.08   15.16
   2  -2  -3  192.01   15.00
   2  -2  -3  170.99   15.02
  -2  -2   3  186.05   15.00
  -2  -2   3  195.91   14.91
   2   2  -3  194.88   14.48
   2   2  -3  149.91   14.67
   0  -2   3  454.57   37.15
   0  -2  -3  497.19   37.68
   0  -2  -3  402.73   37.32
   0   2  -3  425.65   35.77
   0   2  -3  432.10   35.49
  -2  -2  -3 1743.07  142.15
  -2  -2  -3 1716.72  142.57
  -2   2  -3 1734.85  133.82
  -2   2  -3 1519.14  134.89
  -4   2  -3  902.59   74.37
  -6  -2  -3   93.79    8.46
   6  -2   3   83.42    7.83
   6  -2   3   77.67    8.25
   6  -2   3   76.54    8.11
   6  -2   3   79.54    8.22
  -6   2  -3  105.64    9.40
   6   2   3  111.90    9.33
  -6   2  -3  115.22    9.48
   6   2   3   98.23    9.82
  -6   2  -3  114.62    9.37
   8  -2   3  175.03   13.96
  -8  -2  -3  143.16   15.01
  -8  -2  -3  144.74   13.49
   8  -2   3  138.28   13.31
   8  -2   3  174.49   14.01
   8  -2   3  178.16   14.36
  -8   2  -3  154.25   12.90
  -8   2  -3  139.63   12.67
   8   2   3  147.74   14.18
   8   2   3  134.61   12.69
   8   2   3  167.72   12.97
  -8   2  -3  143.83   13.08
   8   2   3  167.79   13.10
  10  -2   3  321.65   26.90
  10  -2   3  317.65   27.39
  10  -2   3  298.42   27.34
  10  -2   3  355.95   28.28
  10   2   3  298.61   25.27
 -10   2  -3  308.93   25.82
 -10   2  -3  284.67   25.35
  10   2   3  318.39   25.55
  10   2   3  299.30   25.05
 -12  -2  -3  103.10    7.73
  12  -2   3   76.81    8.51
  12  -2   3   79.46    8.38
  12   2   3   82.31    7.10
 -12   2  -3   71.46    7.03
  14  -2   3    4.37    2.77
 -14  -2  -3    6.99    1.25
  14  -2   3    7.10    2.72
  14  -2   3    8.75    1.14
 -14   2  -3    5.00    1.10
  14   2   3    7.20    2.09
 -14   2  -3    3.88    1.66
  16  -2   3    9.51    2.01
  16  -2   3    9.16    1.62
  16  -2   3   10.98    2.32
 -16   2  -3   12.15    1.30
 -16   2  -3    7.12    1.77
  16   2   3    8.80    1.85
  18  -2   3    3.63    0.58
  18   2   3    1.74    0.54
  18   2   3    1.09    1.83
 -19  -3   3   -0.14    1.05
  19  -3  -3    1.34    1.05
  19  -3  -3    2.04    1.23
 -19  -3   3    2.91    0.53
  19   3  -3    0.82    1.32
 -19   3   3    1.44    0.89
 -17  -3   3   12.68    1.77
 -17  -3   3   15.48    1.48
  17  -3  -3   10.85    2.58
  17  -3  -3   17.88    1.62
 -17   3   3   15.30    1.55
  15  -3  -3    1.89    0.55
  15  -3  -3    3.65    0.77
  15  -3  -3    2.55    1.80
 -15  -3   3    3.64    1.03
  15  -3  -3    5.88    2.75
  15  -3  -3    4.53    1.52
 -15  -3   3    3.01    0.63
 -15   3   3    2.11    0.73
 -15   3   3    2.58    1.24
  15   3  -3    0.77    1.36
  13  -3  -3    8.52    2.90
  13  -3  -3    1.67    1.38
 -13  -3   3    2.35    3.01
 -13  -3   3    3.77    1.11
 -13  -3   3    4.94    0.98
  13  -3  -3    1.41    1.75
 -13   3   3    6.48    1.15
  11  -3  -3   46.22    5.14
 -11  -3   3   32.38    5.12
 -11  -3   3   37.04    3.67
  11  -3  -3   41.47    4.33
  11  -3  -3   32.16    3.43
  11  -3  -3   47.66    6.01
 -11  -3   3   42.47    3.82
 -11   3   3   41.45    4.00
  11   3  -3   41.14    4.06
  11   3  -3   36.59    4.06
 -11   3   3   33.99    3.43
  11   3  -3   36.66    3.23
  11   3  -3   26.53    5.47
   9  -3  -3  225.68   18.68
   9  -3  -3  208.44   17.51
   9  -3  -3  196.77   18.41
  -9  -3   3  197.96   17.79
  -9  -3   3  218.92   17.85
   9   3  -3  198.27   15.47
   9   3  -3  204.43   15.96
   9   3  -3  157.40   15.79
   9   3  -3  185.43   15.96
  -7  -3   3  135.40   15.72
   7  -3  -3  171.68   14.32
  -7  -3   3  177.88   14.13
   7  -3  -3  146.42   13.74
  -7   3   3  129.00    9.55
  -7   3   3   97.36    9.15
   7   3  -3  105.09    9.89
   7   3  -3   94.71    9.04
   7   3  -3  118.12    9.46
   5  -3  -3   72.16    6.61
  -5  -3   3   77.53    8.65
  -5  -3   3   74.19    6.53
   5  -3  -3   78.24    7.14
   5  -3  -3   82.57    9.14
   5  -3  -3   76.71    7.86
  -5  -3   3   88.06    6.82
   5  -3  -3   70.37    7.79
  -5  -3   3   87.17    7.75
   5   3  -3   90.22    7.71
   5   3  -3   79.07    7.02
   5   3  -3   89.13    7.62
   5   3  -3   85.86    7.82
  -5   3   3   75.86    7.47
  -5   3   3   80.71    7.11
   3  -3  -3   65.04    5.09
   3  -3  -3   40.89    9.20
  -3  -3   3   54.15    6.36
   3  -3  -3   66.15    5.71
   3  -3  -3   59.12    6.50
  -3  -3   3   50.58    6.81
  -3  -3   3   61.36    4.99
  -3  -3   3   53.96    6.62
  -3  -3   3   63.44    5.32
   3   3  -3   77.65    6.64
  -3   3   3   72.22    6.10
  -3   3   3   60.45    7.27
   3   3  -3   65.49    6.82
   3   3  -3   75.03    6.06
  -1  -3   3  278.64   22.73
   1  -3  -3  270.28   22.56
  -1  -3   3  278.24   22.96
  -1  -3   3  233.38   22.05
   1  -3  -3  275.17   23.15
   1  -3  -3  270.38   23.31
  -1  -3   3  269.97   22.25
   1   3  -3  261.61   22.58
  -1   3   3  267.04   22.57
  -1   3   3  284.75   22.92
   1   3  -3  282.40   22.99
   1   3  -3  290.39   22.98
  -1   3   3  251.12   22.71
  -1  -3  -3  293.65   24.42
   1  -3   3  289.89   23.32
   1  -3   3  286.65   23.86
   1  -3   3  265.85   24.07
   1  -3   3  266.90   23.08
   1  -3   3  280.15   24.06
  -1  -3  -3  278.64   23.14
   1   3   3  316.79   26.15
   1   3   3  309.13   25.97
  -1   3  -3  310.59   26.03
   1   3   3  311.51   26.24
  -1   3  -3  325.40   26.39
   3  -3   3   26.68    2.35
   3  -3   3   24.02    4.40
  -3  -3  -3   30.11    2.40
   3  -3   3   28.41    2.77
   3  -3   3   21.64    3.89
   3  -3   3   24.64    4.09
  -3  -3  -3   22.92    5.72
   3   3   3   31.96    2.86
  -3   3  -3   24.31    3.40
  -3   3  -3   30.42    2.74
   3   3   3   20.30    5.28
   3   3   3   28.05    3.33
  -5  -3  -3   70.02    5.57
   5  -3   3   67.24    5.77
   5  -3   3   55.14    7.65
  -5   3  -3   75.20    6.58
   5   3   3   80.88    6.86
  -5   3  -3   76.98    7.37
  -5   3  -3   74.81    6.96
   5   3   3   73.92    6.67
  -7  -3  -3   13.40    2.62
   7  -3   3   15.56    2.00
   7  -3   3   26.49    5.65
   7  -3   3   23.34    3.76
  -7  -3  -3   21.84    1.73
  -7   3  -3   18.17    3.03
   7   3   3   14.18    3.67
   7   3   3   16.75    2.06
   9  -3   3   80.96    8.01
   9  -3   3   79.87    7.99
   9  -3   3   77.98    8.91
  -9  -3  -3   81.52    7.09
   9  -3   3   77.31    8.16
  -9   3  -3   88.06    7.47
   9   3   3   80.91    7.83
   9   3   3   89.72    7.52
  11  -3   3    6.01    3.06
  11  -3   3    3.39    2.08
  11  -3   3    5.11    2.31
 -11   3  -3    4.29    2.75
  11   3   3    5.63    1.54
  11   3   3    6.76    1.71
 -13  -3  -3   24.63    2.72
  13  -3   3   20.91    3.55
  13  -3   3   26.05    5.59
  13  -3   3   31.04    2.48
  13  -3   3   20.69    3.01
  13  -3   3   23.45    3.83
 -13   3  -3   24.73    2.28
  13   3   3   17.73    3.47
 -15  -3  -3    2.40    0.59
  15  -3   3    1.05    1.00
 -15  -3  -3   -0.34    1.23
  15   3   3    1.26    1.65
  15   3   3   -2.31    2.78
 -15   3  -3    2.42    0.62
  15   3   3    1.23    0.61
 -16  -4   3    6.09    1.30
  16  -4  -3    5.09    1.96
 -16   4   3   10.13    1.31
  14  -4  -3    9.03    2.14
 -14  -4   3    5.58    1.22
 -14  -4   3    6.24    0.82
 -14  -4   3    6.04    1.82
 -14   4   3    6.80    0.89
 -14   4   3    4.50    1.27
 -12  -4   3    8.35    1.69
  12  -4  -3    4.32    2.82
 -12  -4   3   11.63    1.75
  12  -4  -3   10.08    1.04
 -12   4   3    4.82    1.41
  12   4  -3    2.35    2.04
  12   4  -3    4.21    1.51
 -12   4   3    7.64    2.77
  10  -4  -3   31.09    2.79
  10  -4  -3   31.53    4.47
 -10  -4   3   31.43    3.12
  10  -4  -3   33.22    5.02
 -10   4   3   35.92    3.08
 -10   4   3   40.22    4.68
  10   4  -3   32.95    2.86
  10   4  -3   28.68    3.68
 -10   4   3   27.62    3.51
  -8  -4   3   83.03    7.04
  -8  -4   3   84.16    7.10
   8  -4  -3   64.76    8.15
   8  -4  -3   87.18    6.82
  -8   4   3   89.83    8.60
   8   4  -3   80.45    7.97
   8   4  -3   95.55    7.60
  -8   4   3   94.02    7.73
  -6  -4   3   28.95    2.75
  -6  -4   3   21.90    2.98
  -6   4   3   35.12    3.19
  -6   4   3   27.87    4.56
   6   4  -3   36.18    3.07
   4  -4  -3   10.15    4.10
   4  -4  -3   10.17    1.12
   4  -4  -3   12.17    3.60
  -4  -4   3   11.20    1.04
  -4  -4   3    9.95    1.78
  -4  -4   3    8.77    2.45
   4   4  -3   10.77    2.55
   4   4  -3   12.37    1.30
  -4   4   3   13.59    1.53
   4   4  -3   11.11    2.12
  -4   4   3    8.44    2.36
   2  -4  -3   75.04    8.95
  -2  -4   3   68.68    6.34
  -2  -4   3   80.58    6.70
  -2  -4   3   83.03    7.66
   2  -4  -3   73.26    8.20
  -2   4   3   81.25    7.15
  -2   4   3   92.70    7.75
   2   4  -3   73.23    7.12
   2   4  -3   92.17    7.73
   0  -4  -3   99.16    8.03
   0  -4   3  104.19    8.35
   0  -4   3   85.27    9.05
   0  -4   3   99.93    7.98
   0  -4  -3   81.13   11.16
   0   4   3  106.96    9.63
   0   4  -3  108.38    9.46
   0   4   3  111.28    9.86
   0   4  -3  123.10   10.07
   2  -4   3   24.03    3.58
  -2  -4  -3   31.97    2.65
   2  -4   3   31.46    2.61
   2   4   3   24.32    3.43
  -2   4  -3   32.21    2.85
  -2   4  -3   23.44    3.92
   2   4   3   35.20    3.13
  -4  -4  -3    1.77    0.35
   4  -4   3    0.87    2.10
   4  -4   3    4.69    2.28
   4  -4   3    1.78    0.40
   4   4   3    2.56    1.41
   4   4   3    1.16    0.82
   4   4   3    5.67    4.70
  -4   4  -3    0.97    0.60
  -6  -4  -3   15.66    2.32
   6  -4   3   20.19    3.46
  -6  -4  -3   19.82    1.72
   6  -4   3   20.22    3.18
  -6   4  -3   20.90    2.11
   6   4   3   19.72    2.30
   8  -4   3    9.34    2.33
   8  -4   3    6.60    1.10
   8  -4   3    5.69    1.79
  -8  -4  -3    3.70    1.08
  -8   4  -3    5.36    1.04
   8   4   3    3.55    1.43
 -10  -4  -3    3.46    1.11
  10  -4   3    2.69    1.47
  10  -4   3    3.84    1.96
  10   4   3    2.30    1.23
  10   4   3    2.37    1.38
  12  -4   3    0.14    1.29
 -12  -4  -3    1.61    0.70
  12  -4   3    0.10    1.03
  12   4   3    1.04    1.14
  12   4   3   -0.24    1.12
  14  -4   3    0.36    0.72
 -14  -4  -3    0.53    0.77
 -14   4  -3    0.83    0.42
 -14   4  -3   -1.24    1.21
 -13  -5   3    1.92    0.72
  13  -5  -3    1.80    1.21
 -13   5   3    2.59    0.54
  11  -5  -3    2.28    1.73
 -11  -5   3    2.83    0.90
 -11  -5   3    4.42    2.71
  11  -5  -3    2.36    1.53
 -11  -5   3    2.81    0.72
 -11   5   3    4.65    0.76
  11   5  -3    2.38    1.19
  -9  -5   3    1.64    1.79
  -9  -5   3    3.78    0.78
   9  -5  -3    1.44    1.46
   9  -5  -3    0.98    1.81
  -9  -5   3    2.27    0.96
   9   5  -3    3.94    2.08
  -9   5   3    3.26    2.06
   9   5  -3    1.50    1.13
  -7  -5   3    0.75    1.70
   7  -5  -3    3.65    1.85
  -7  -5   3    1.05    1.14
   7  -5  -3    3.35    2.12
  -7  -5   3    2.52    0.86
  -7   5   3    4.24    0.75
   7   5  -3    5.54    0.67
   7   5  -3    2.95    1.21
   7   5  -3    2.23    1.40
  -7   5   3    4.27    1.83
   5  -5  -3    9.63    1.75
   5  -5  -3   10.36    0.98
  -5  -5   3    6.54    1.88
  -5  -5   3    8.19    1.90
   5  -5  -3    8.50    2.76
   5  -5  -3    6.64    2.54
  -5   5   3   12.54    2.92
  -5   5   3   12.76    1.51
   5   5  -3   14.72    1.61
   5   5  -3   12.45    2.43
  -3  -5   3    3.93    2.21
   3  -5  -3    7.89    0.81
   3  -5  -3    5.27    1.77
   3  -5  -3    6.14    3.15
  -3  -5   3    8.18    1.55
  -3   5   3    9.78    1.45
   3   5  -3    9.89    1.10
  -3   5   3    9.81    2.39
   1  -5  -3   56.45    5.18
   1  -5  -3   59.75    4.86
  -1  -5   3   60.08    7.28
  -1  -5   3   53.88    5.39
  -1   5   3   62.87    5.42
  -1   5   3   67.01    6.29
   1   5  -3   64.25    5.43
   1   5  -3   60.37    5.94
  -1  -5  -3   32.81    3.02
   1  -5   3   25.08    3.39
  -1   5  -3   20.81    4.32
  -1   5  -3   29.83    3.29
  -3  -5  -3    5.42    1.22
   3  -5   3    4.88    2.19
   3   5   3    4.52    1.58
  -3   5  -3    7.14    1.82
   5  -5   3    2.50    1.73
  -5  -5  -3    1.38    0.72
  -5   5  -3    2.20    1.59
  -5   5  -3    1.43    0.56
   7  -5   3    2.43    1.47
   7  -5   3    1.32    1.79
  -7  -5  -3    1.19    0.66
   7   5   3    2.35    1.14
  -7   5  -3    2.57    1.31
  -7   5  -3    1.55    0.50
  -9  -5  -3   -0.30    0.75
   9  -5   3   -0.06    1.39
  -9  -5  -3    0.20    0.60
   9  -5   3   -0.60    1.30
  -9   5  -3   -0.09    1.23
   9   5   3    0.38    1.05
  -9   5  -3    0.45    0.39
 -11  -5  -3   -0.02    0.33
 -11  -5  -3   -0.20    0.51
  11  -5   3    0.50    0.54
 -11   5  -3   -0.60    0.89
 -11   5  -3    0.32    0.31
  -6  -6   3    0.60    0.56
  -4  -6   3    1.90    1.31
  -4  -6   3    3.95    0.83
   4   6  -3   14.68    1.53
   2  -6  -3    3.80    0.92
  -2  -6   3    4.59    1.03
   2   6  -3   11.51    1.12
   0  -6  -3    0.93    0.77
   0  -6   3   -0.10    1.04
   0   6  -3    1.56    0.36
   0   6  -3    1.18    0.99
   2  -6   3    0.32    0.97
  -2  -6  -3    0.38    0.69
   2   6   3   -0.04    0.84
  -2   6  -3    1.11    0.43
  -2   6  -3    0.81    1.03
   4  -6   3    0.49    1.37
  -4  -6  -3    0.54    0.50
  -4   6  -3    0.55    0.89
  -4   6  -3   -0.02    0.26
   4   6   3    0.39    0.79
 -22   0   4    0.90    0.50
 -20   0   4   -0.67    0.62
 -20   0   4    0.59    0.96
 -20   0   4   -0.07    0.39
  20   0  -4    1.56    1.30
 -18   0   4    8.32    3.17
  18   0  -4   12.26    2.08
 -18   0   4    9.71    1.79
 -18   0   4    9.15    2.73
 -16   0   4   44.88    4.56
 -16   0   4   54.14    5.80
  16   0  -4   52.26    4.61
  16   0  -4   38.71    3.99
 -16   0   4   37.47    4.03
  16   0  -4   46.24    4.48
 -16   0   4   55.19    4.98
  14   0  -4    5.96    0.93
 -14   0   4    5.69    0.97
 -14   0   4    6.37    1.70
 -14   0   4    5.72    2.25
 -14   0   4    4.60    1.30
 -14   0   4    5.98    1.37
  14   0  -4    8.76    1.79
 -12   0   4   60.39    5.53
  12   0  -4   68.62    5.75
  12   0  -4   69.83    5.67
 -12   0   4   61.62    5.56
 -12   0   4   50.09    5.25
  10   0  -4  127.62   10.56
 -10   0   4  130.00   10.44
  10   0  -4  122.20   10.29
 -10   0   4  119.01   10.30
  10   0  -4  121.74   10.61
 -10   0   4  118.94   10.82
  -8   0   4  166.75   13.70
   8   0  -4  161.88   13.79
   6   0  -4  613.35   50.95
  -6   0   4  616.34   50.87
  -6   0   4  625.72   51.02
   4   0  -4 1267.47  104.30
  -4   0   4 1273.20  104.39
   2   0  -4 1902.09  156.07
  -2   0  -4  831.28   68.28
  -4   0  -4   90.49    7.61
  -6   0  -4   79.31    6.38
  -6   0  -4   70.15    6.47
   8   0   4  133.43   10.98
   8   0   4  125.67   10.85
   8   0   4  115.50   10.60
  10   0   4   45.62    5.19
  10   0   4   49.89    4.70
  10   0   4   51.39    5.15
 -10   0  -4   48.62    4.71
  12   0   4  355.92   30.27
 -12   0  -4  343.56   30.98
  12   0   4  375.98   30.63
  12   0   4  374.63   30.28
  12   0   4  382.45   30.56
  12   0   4  369.77   30.30
 -12   0  -4  349.67   30.17
  14   0   4   19.79    3.23
  14   0   4   21.60    3.08
  16   0   4    3.65    0.89
  16   0   4    2.87    0.60
 -16   0  -4    3.42    1.04
  18   0   4    5.78    1.74
 -21  -1   4    0.02    0.41
  21  -1  -4    0.24    0.31
 -21  -1   4   -0.09    0.93
 -21  -1   4   -0.13    0.97
 -21   1   4   -0.17    0.77
 -21   1   4    0.23    0.40
  21   1  -4   -0.98    0.81
 -19  -1   4    1.61    1.18
 -19  -1   4    0.57    0.84
 -19  -1   4    0.12    0.38
  19  -1  -4    0.44    1.04
 -19   1   4   -0.08    0.38
 -19   1   4    1.38    1.42
 -19   1   4   -0.51    0.64
  17  -1  -4   32.80    5.65
 -17  -1   4   28.95    6.58
  17  -1  -4   37.62    3.67
 -17  -1   4   32.31    3.48
  17   1  -4   37.44    3.55
 -17   1   4   29.35    5.71
 -17   1   4   31.23    3.32
  15  -1  -4   22.92    4.25
  15  -1  -4   18.94    2.64
 -15   1   4   15.68    2.29
  15   1  -4   19.96    2.46
  15   1  -4   18.01    3.03
 -13  -1   4   61.94    5.20
 -13  -1   4   56.82    6.08
 -13  -1   4   60.93    5.57
  13  -1  -4   49.71    5.47
  13  -1  -4   50.97    5.36
 -13  -1   4   64.06    4.99
  13   1  -4   52.75    5.55
 -13   1   4   46.74    5.82
  13   1  -4   63.61    4.93
 -13   1   4   56.99    5.30
 -13   1   4   47.36    6.33
 -13   1   4   64.15    5.07
 -13   1   4   58.70    5.39
  13   1  -4   60.84    5.37
  13   1  -4   59.28    5.52
 -11  -1   4   22.42    2.77
 -11  -1   4   20.84    2.09
  11  -1  -4   26.54    2.71
 -11  -1   4   22.95    2.47
 -11  -1   4   21.64    3.56
  11  -1  -4   24.25    2.71
 -11  -1   4   26.36    2.56
  11  -1  -4   19.21    2.15
 -11   1   4   33.14    3.87
  11   1  -4   27.72    3.03
  11   1  -4   28.09    3.45
 -11   1   4   23.27    2.64
 -11   1   4   33.17    4.29
  11   1  -4   25.06    2.41
 -11   1   4   22.99    2.57
  11   1  -4   31.97    3.51
   9  -1  -4  431.32   40.52
  -9  -1   4  489.83   40.68
  -9  -1   4  534.34   40.91
   9  -1  -4  522.05   40.86
  -9  -1   4  492.05   40.83
   9  -1  -4  484.56   40.74
  -9   1   4  485.55   41.15
   9   1  -4  499.24   41.17
  -9   1   4  488.21   41.13
   9   1  -4  521.81   41.30
  -7  -1   4   71.56    6.26
  -7  -1   4   64.29    6.38
   7  -1  -4   83.32    6.34
   7   1  -4   76.48    6.43
   7   1  -4   75.11    6.53
  -7   1   4   73.79    6.76
  -7   1   4   75.80    6.36
   5  -1  -4  480.12   42.14
  -5  -1   4  522.10   42.27
  -5  -1   4  534.20   42.20
   5  -1  -4  511.25   42.23
   5   1  -4  502.89   40.73
  -5   1   4  471.47   40.61
   5   1  -4  495.14   40.75
  -5   1   4  506.87   40.94
  -3  -1   4   95.76    7.78
  -3  -1   4   86.41    7.81
   3  -1  -4   87.15    7.85
   3  -1  -4  102.43    7.94
   3   1  -4   82.29    7.29
   3   1  -4   76.50    7.30
   3   1  -4   95.60    7.26
  -3   1   4   92.93    7.48
   1  -1  -4 1073.71   86.09
   1  -1  -4 1018.27   86.00
  -1   1   4  957.96   80.90
   1   1  -4 1012.83   80.86
   1   1  -4  966.84   80.84
   1   1  -4  996.23   80.75
   1  -1   4  115.01    9.62
  -1   1  -4  125.02   10.47
  -1   1  -4  121.77   10.31
   3  -1   4  706.39   60.89
  -3  -1  -4  739.32   60.81
  -3  -1  -4  713.66   60.80
  -3  -1  -4  801.76   61.16
  -3   1  -4  746.93   61.47
  -5  -1  -4  242.91   20.42
  -5  -1  -4  239.90   19.97
  -5   1  -4  294.66   23.84
  -5   1  -4  280.50   23.88
   7  -1   4   71.96    7.05
   7  -1   4   90.42    7.56
  -7  -1  -4   77.47    7.64
   7  -1   4   82.98    7.52
   7  -1   4   84.41    7.15
  -7  -1  -4   77.91    6.92
  -7   1  -4   81.96    7.86
   7   1   4   95.86    8.14
   7   1   4   99.00    8.44
   7   1   4   82.69    7.87
   7   1   4  100.21    8.13
  -9  -1  -4   34.38    3.53
   9  -1   4   32.05    4.04
   9  -1   4   33.68    4.07
   9   1   4   36.16    4.82
   9   1   4   32.69    3.55
  -9   1  -4   38.95    3.58
   9   1   4   31.19    3.93
 -11  -1  -4    5.29    2.02
  11  -1   4    6.56    1.22
  11  -1   4    8.52    1.71
 -11   1  -4    9.84    1.76
  11   1   4    9.93    1.72
 -11   1  -4    6.53    1.89
  11   1   4    7.11    1.50
  13  -1   4  144.35   13.54
 -13  -1  -4  169.06   13.07
  13  -1   4  148.78   13.70
  13  -1   4  143.67   13.65
  13  -1   4  162.20   13.18
  13  -1   4  165.12   13.23
 -13   1  -4  173.35   13.09
  13   1   4  146.40   13.41
  13   1   4  144.16   13.59
  13   1   4  154.77   13.02
 -15  -1  -4    1.00    0.82
  15  -1   4    0.45    1.58
  15  -1   4    0.55    0.51
  15  -1   4    1.44    1.72
  15  -1   4    1.78    0.94
 -15  -1  -4    0.22    1.64
  15   1   4    0.57    0.77
 -15   1  -4    1.46    0.93
 -15   1  -4    2.75    1.16
  15   1   4    1.92    1.60
  15   1   4    0.99    0.61
  15   1   4    2.26    1.33
  17  -1   4    2.12    1.49
  17  -1   4    0.86    1.36
  17  -1   4    2.73    0.63
 -17   1  -4    2.28    1.26
 -17   1  -4   -0.38    1.59
  17   1   4    0.21    1.36
  20  -2  -4    7.94    0.95
 -20  -2   4    8.64    2.01
  20  -2  -4   10.78    2.22
 -20  -2   4    8.61    1.00
  20   2  -4    7.12    1.36
 -20   2   4    7.03    1.27
 -20   2   4    6.66    0.96
 -18  -2   4   -0.07    0.36
 -18  -2   4   -0.08    0.89
  18  -2  -4    0.71    0.92
 -18  -2   4    1.28    1.26
 -18   2   4   -0.01    0.76
 -18   2   4    0.38    0.49
  18   2  -4    0.87    0.93
 -18   2   4    2.34    3.17
 -16  -2   4   45.38    4.27
 -16  -2   4   45.95    7.70
 -16  -2   4   54.28    4.55
 -16   2   4   43.17    4.38
  16   2  -4   54.99    4.80
 -16   2   4   48.40    4.68
 -16   2   4   56.12    6.57
 -14  -2   4   99.23    7.89
 -14  -2   4   86.69    8.06
  14   2  -4   58.65    5.86
  14   2  -4   65.59    5.84
 -14   2   4   64.06    5.80
  12  -2  -4   17.57    2.84
 -12  -2   4   24.46    2.57
 -12  -2   4   21.00    2.45
  12  -2  -4   26.03    2.36
 -12   2   4   16.61    2.32
 -12   2   4   14.04    3.45
 -12   2   4   20.30    2.62
 -12   2   4   12.65    2.77
  12   2  -4   17.01    2.49
  12   2  -4   14.93    2.67
  10  -2  -4  101.51    9.47
  10  -2  -4  109.97    9.91
 -10  -2   4  112.79    9.60
  10  -2  -4  122.65    9.82
 -10  -2   4  106.85    9.53
 -10  -2   4  125.26   11.45
 -10   2   4  122.43   11.38
 -10   2   4  147.96   12.02
 -10   2   4  138.06   11.94
  10   2  -4  136.27   11.42
  10   2  -4  136.33   11.48
 -10   2   4  118.88   11.25
   8  -2  -4   37.60    3.26
  -8  -2   4   35.46    3.39
   8  -2  -4   34.86    3.55
  -8  -2   4   35.29    7.16
  -8  -2   4   36.99    3.52
   8   2  -4   37.58    2.93
  -8   2   4   27.46    3.40
  -8   2   4   31.54    3.02
  -8   2   4   37.75    3.16
   8   2  -4   29.02    4.34
   6  -2  -4  114.45    9.78
  -6  -2   4  113.79   10.10
  -6   2   4  102.77    7.69
   6   2  -4   79.42    8.30
   4  -2  -4  152.95   13.35
   4  -2  -4  153.61   13.12
  -4  -2   4  146.24   13.14
  -4  -2   4  167.93   13.30
   4   2  -4  135.48   12.10
   4   2  -4  147.13   11.97
  -2  -2   4  185.94   15.87
  -2  -2   4  190.93   15.68
   2  -2  -4  193.81   15.82
   2  -2  -4  180.99   16.04
   2   2  -4  169.94   13.47
   2   2  -4  149.63   13.69
   0  -2  -4 1392.03  119.95
   0  -2  -4 1525.31  120.29
   0   2  -4 1380.82  115.34
   0   2  -4 1417.08  115.08
  -2  -2  -4   13.39    2.57
  -2  -2  -4   13.97    1.93
  -2   2  -4   15.14    1.85
   4  -2   4  279.17   25.01
   4  -2   4  305.54   25.29
   4  -2   4  304.19   25.17
   4   2   4  159.01   14.46
  -4   2  -4  163.09   14.87
   4   2   4  195.60   14.62
   6  -2   4  315.19   24.75
  -6  -2  -4  274.92   23.91
   6  -2   4  290.67   24.39
  -6  -2  -4  271.31   24.96
   6  -2   4  290.65   24.39
   6  -2   4  327.49   24.62
   6  -2   4  250.60   23.90
   6   2   4  307.85   24.63
  -6   2  -4  298.22   24.63
   6   2   4  272.31   24.44
   6   2   4  292.54   24.76
   6   2   4  295.56   24.54
  -6   2  -4  284.58   24.43
  -6   2  -4  308.36   24.62
   6   2   4  295.13   24.69
   8  -2   4  123.80   10.56
   8   2   4  146.08   12.19
   8   2   4  147.17   12.85
  -8   2  -4  136.88   12.24
  -8   2  -4  149.15   12.53
   8   2   4  151.18   12.46
   8   2   4  140.21   12.27
  -8   2  -4  145.09   12.84
  10  -2   4  167.73   15.61
  10  -2   4  191.11   15.02
  10  -2   4  186.41   15.74
  10  -2   4  166.20   15.64
 -10   2  -4  165.18   14.49
  10   2   4  145.17   14.99
  10   2   4  168.22   14.32
  10   2   4  169.97   14.01
 -10   2  -4  189.62   14.08
  10   2   4  179.97   14.08
 -10   2  -4  144.56   14.34
  12  -2   4    8.06    2.25
  12  -2   4    5.78    2.09
 -12  -2  -4    6.76    1.20
 -12  -2  -4    6.48    1.41
  12  -2   4    7.74    2.52
  12   2   4    6.24    1.61
  12   2   4    4.43    2.05
 -12   2  -4    7.31    1.20
 -12   2  -4    6.36    1.82
  12   2   4    4.57    1.68
 -14  -2  -4   10.50    1.32
  14  -2   4    6.76    1.86
  14  -2   4    8.58    1.83
  14  -2   4    8.85    1.23
  14  -2   4    7.71    2.30
  14   2   4    9.87    2.07
  14   2   4    5.91    1.71
 -14   2  -4    6.85    1.86
 -14   2  -4    5.83    1.08
  16  -2   4    6.33    2.03
  16  -2   4    3.89    1.43
  16  -2   4    4.58    1.59
 -16  -2  -4    1.73    1.41
  16   2   4    3.36    1.28
  16   2   4    3.75    1.92
 -16   2  -4    5.49    0.94
 -19  -3   4    2.84    1.32
 -19  -3   4    2.35    0.42
  19  -3  -4    0.41    1.27
 -19  -3   4    1.99    1.19
 -19   3   4    1.47    0.72
  19   3  -4    0.34    1.26
 -19   3   4    1.97    0.43
 -17  -3   4    1.16    1.22
 -17  -3   4    0.99    0.66
  17  -3  -4    2.33    1.46
 -17  -3   4    0.46    0.35
  17  -3  -4    2.78    1.72
  17  -3  -4    0.70    0.56
 -17   3   4   -0.02    0.45
 -17   3   4    0.30    0.78
  17   3  -4   -0.04    1.12
 -15  -3   4   21.98    1.93
  15  -3  -4   14.39    3.39
 -15  -3   4   21.59    2.41
  15  -3  -4   19.52    1.78
  15  -3  -4   16.55    3.73
 -15  -3   4   14.58    3.35
  15  -3  -4   18.26    2.90
  15   3  -4   23.28    1.89
  15   3  -4   14.61    2.76
 -15   3   4   19.82    2.03
 -15   3   4   15.47    2.54
  13  -3  -4   22.20    2.99
 -13  -3   4   17.28    4.06
  13  -3  -4   21.45    2.02
  13  -3  -4   22.35    3.68
 -13  -3   4   19.93    2.44
 -13  -3   4   22.27    2.45
  13  -3  -4   21.90    4.64
  13   3  -4   14.78    2.67
 -13   3   4   19.49    2.66
  13   3  -4   24.33    1.93
 -13   3   4   19.54    2.12
  13   3  -4   20.49    2.75
 -11  -3   4    8.00    2.44
  11  -3  -4    8.98    2.00
  11   3  -4    6.72    1.54
 -11   3   4    1.86    0.76
 -11   3   4    3.37    1.20
  11   3  -4    4.13    1.38
   9  -3  -4   23.15    2.06
   9  -3  -4   13.59    6.37
   9  -3  -4   17.90    3.47
   9  -3  -4   24.01    4.87
  -9   3   4   19.42    2.77
  -9   3   4   19.78    3.93
   9   3  -4   30.59    3.42
  -9   3   4   22.80    2.92
   9   3  -4   24.13    2.27
   9   3  -4   28.30    3.44
  -7  -3   4   57.98    9.67
   7  -3  -4   53.32    5.20
  -7  -3   4   40.92    5.19
   7  -3  -4   32.55    5.41
   7   3  -4  109.79    9.87
   7   3  -4   90.34    9.23
  -7   3   4  116.12    8.97
  -5  -3   4   33.59    5.82
   5  -3  -4   24.53    3.34
  -5  -3   4   23.76    2.63
   5   3  -4   31.12    3.90
   5   3  -4   26.96    3.89
  -5   3   4   36.38    3.52
  -5   3   4   36.26    4.71
   3  -3  -4   27.40    3.20
   3  -3  -4   19.78    4.39
  -3  -3   4   21.95    2.56
  -3  -3   4   18.35    4.70
   3   3  -4   35.30    2.96
   3   3  -4   27.11    3.73
  -3   3   4   32.13    3.55
  -3   3   4   34.73    3.05
   1  -3  -4  315.22   26.66
  -1  -3   4  320.70   26.02
   1  -3  -4  317.49   26.50
  -1  -3   4  331.64   25.94
  -1  -3   4  256.13   25.29
  -1  -3   4  303.64   25.49
   1  -3  -4  315.17   25.91
  -1  -3   4  301.26   25.97
   1   3  -4  301.88   26.03
  -1   3   4  307.20   26.18
   1   3  -4  316.27   26.47
  -1   3   4  296.52   25.99
   1   3  -4  334.80   26.41
  -1   3   4  333.08   26.36
  -1  -3  -4  197.08   18.38
   1  -3   4  205.87   17.64
   1  -3   4  222.61   17.06
   1  -3   4  189.86   17.46
   1  -3   4  197.48   16.81
  -1  -3  -4  220.52   16.90
   1  -3   4  194.65   17.57
   1  -3   4  187.41   17.76
   1  -3   4  215.85   17.10
   1   3   4  235.35   19.35
   1   3   4  227.18   19.25
  -1   3  -4  221.89   19.56
  -1   3  -4  236.54   19.12
   3  -3   4    5.77    2.28
   3  -3   4    8.00    2.29
  -3  -3  -4   10.60    4.64
   3  -3   4    7.53    2.75
   3   3   4    3.83    1.59
  -3   3  -4    2.10    0.79
   3   3   4    2.09    0.86
  -3   3  -4    2.16    1.71
  -5  -3  -4  165.70   12.33
   5  -3   4  163.65   12.53
   5  -3   4  130.13   13.45
   5  -3   4  130.09   13.29
  -5   3  -4  150.88   12.40
  -5   3  -4  139.46   12.15
   5   3   4  141.25   12.81
   5   3   4  134.16   12.51
   7  -3   4  199.63   18.36
   7  -3   4  236.12   17.75
   7  -3   4  208.40   18.75
   7  -3   4  206.37   18.48
  -7  -3  -4  224.54   17.76
   7  -3   4  192.49   18.48
  -7   3  -4  239.33   19.28
   7   3   4  245.67   19.35
  -7   3  -4  217.69   19.78
   7   3   4  221.39   19.48
   9  -3   4   37.09    5.63
   9  -3   4   33.37    4.79
   9  -3   4   43.41    5.03
   9   3   4   22.50    2.79
   9   3   4   17.90    2.10
  -9   3  -4   12.47    1.96
   9   3   4   17.59    2.22
   9   3   4   27.64    6.31
  11  -3   4   15.27    2.81
  11  -3   4   22.54    2.09
  11   3   4    8.77    1.71
  11   3   4    9.28    1.86
  11   3   4   16.77    4.05
  13  -3   4   13.24    2.12
  13  -3   4    9.79    2.48
  13  -3   4   10.56    1.63
 -13  -3  -4   11.92    1.89
 -13  -3  -4   16.14    1.44
  13  -3   4   15.47    1.47
  13  -3   4    9.27    2.17
  13  -3   4   10.04    2.93
 -13   3  -4   13.14    1.51
  13   3   4   12.56    1.71
  13   3   4   12.43    3.26
  15  -3   4    1.14    0.39
 -15  -3  -4    1.20    0.78
  15  -3   4    0.43    1.00
  15   3   4    0.50    0.58
 -15   3  -4    0.03    0.57
  15   3   4    1.32    1.32
 -16  -4   4    6.29    0.81
  16  -4  -4    8.06    2.05
  16  -4  -4   11.48    2.61
 -16   4   4    6.44    0.89
 -14  -4   4    5.53    0.74
  14  -4  -4    5.23    1.71
 -14  -4   4    4.12    0.90
  14  -4  -4    6.02    2.35
 -14  -4   4    3.12    1.93
  14  -4  -4    5.82    0.69
 -14  -4   4    2.73    2.87
  14   4  -4    3.06    3.23
 -14   4   4    4.10    1.10
  14   4  -4    3.58    1.14
 -12  -4   4    4.67    2.32
  12  -4  -4    9.24    1.03
  12  -4  -4   15.13    3.34
  12  -4  -4   13.07    3.22
 -12  -4   4    7.55    1.68
 -12  -4   4   10.73    1.74
  12   4  -4    6.04    1.76
  12   4  -4    9.40    1.00
 -12   4   4    7.66    1.55
 -12   4   4   10.17    1.32
 -12   4   4    5.32    4.25
 -10  -4   4    7.03    2.46
 -10  -4   4   15.08    1.87
 -10  -4   4   12.30    1.71
  10  -4  -4   10.85    1.21
  10   4  -4   12.10    2.31
 -10   4   4   10.41    1.43
  10   4  -4    6.82    1.91
  10   4  -4   11.47    1.18
 -10   4   4   15.58    3.17
  -8  -4   4   54.39    4.77
   8  -4  -4   55.08    4.53
   8  -4  -4   37.82    6.99
  -8  -4   4   53.61    4.89
  -8   4   4   56.06    5.96
   8   4  -4   42.62    5.17
  -8   4   4   41.66    5.02
   8   4  -4   57.04    4.50
   8   4  -4   54.23    5.08
  -8   4   4   59.17    4.66
   6  -4  -4   90.06    9.46
   6  -4  -4   76.21   10.32
  -6  -4   4  102.99    8.26
   6  -4  -4  101.75    8.06
  -6  -4   4   98.49    8.38
  -6   4   4  114.21   10.09
   6   4  -4  112.01    9.27
   6   4  -4   99.62    9.64
  -6   4   4  116.00    9.35
  -4  -4   4    3.78    2.19
  -4  -4   4    3.23    1.92
   4  -4  -4    4.32    2.59
   4  -4  -4   10.97    4.59
   4   4  -4    0.69    0.42
   4   4  -4    1.12    1.49
  -4   4   4    1.40    0.67
  -4   4   4    2.91    1.89
  -4   4   4    0.64    1.56
   4   4  -4    3.18    2.03
  -2  -4   4   14.22    1.97
  -2  -4   4   22.12    5.07
   2  -4  -4   11.62    1.26
   2  -4  -4   21.60    5.52
  -2  -4   4   11.14    1.15
   2   4  -4   16.76    2.90
  -2   4   4   19.57    3.02
  -2   4   4   17.73    2.34
  -2   4   4   13.39    1.67
   2   4  -4   13.22    1.57
   0  -4   4   89.71    9.32
   0  -4   4   82.08    7.13
   0  -4   4   94.01    8.33
   0  -4   4   85.95    7.51
   0  -4  -4   80.41    7.19
   0   4   4   91.48    8.33
   0   4  -4   93.65    8.15
   0   4  -4  101.03    8.84
   0   4   4   98.79    8.55
  -2  -4  -4   80.17    6.29
   2  -4   4   78.57    6.23
   2  -4   4   67.32    8.71
   2  -4   4   76.11    6.94
   2  -4   4   65.00    7.16
  -2   4  -4   86.36    7.12
  -2   4  -4   81.29    7.83
   2   4   4   82.27    7.24
   2   4   4   80.49    7.48
   4  -4   4   14.45    2.95
  -4  -4  -4   12.80    1.25
   4  -4   4    9.79    5.49
   4   4   4   14.87    1.90
   4   4   4   14.28    2.43
  -4   4  -4   12.35    1.60
  -6  -4  -4   73.10    6.29
   6  -4   4   76.91    6.54
  -6   4  -4   63.51    5.72
   6   4   4   67.74    5.84
   8  -4   4    2.07    2.06
   8  -4   4    2.42    2.78
  -8  -4  -4    2.01    1.07
   8  -4   4    1.92    0.81
  -8   4  -4    1.44    0.63
   8   4   4    0.03    1.24
  10  -4   4    1.68    1.22
  10  -4   4    0.53    1.46
 -10   4  -4    1.57    0.58
  10   4   4    2.09    1.43
  10   4   4   -0.65    1.00
  10   4   4    1.59    1.15
  12  -4   4    0.62    1.03
 -12  -4  -4    1.12    0.72
 -12  -4  -4    0.79    0.48
  12   4   4   -0.37    1.05
 -12   4  -4    0.78    0.50
  12   4   4   -0.50    2.13
  14  -4   4    0.32    0.85
 -14   4  -4   -0.45    1.08
  13  -5  -4    4.59    1.47
 -13  -5   4    4.26    0.95
 -11  -5   4   10.07    1.35
  11  -5  -4   10.28    2.49
 -11  -5   4   10.41    1.62
  11  -5  -4   12.56    2.63
  11   5  -4   10.10    1.86
 -11   5   4   14.49    1.44
   9  -5  -4    7.80    2.35
  -9  -5   4   11.04    1.87
  -9  -5   4   13.13    1.48
   9  -5  -4    9.39    2.49
   9   5  -4   24.11    2.12
  -9   5   4   24.07    2.20
  -7  -5   4   14.79    2.56
  -7  -5   4   17.84    1.96
   7  -5  -4   15.54    2.53
   7   5  -4   16.14    2.20
  -7   5   4   16.12    2.98
   5  -5  -4    9.34    2.49
   5  -5  -4    5.93    3.15
  -5   5   4   17.74    3.22
   5   5  -4   18.34    2.84
  -5   5   4   26.82    2.21
   5   5  -4   25.18    2.16
   3  -5  -4   36.26    2.98
  -3  -5   4   31.12    3.60
   3   5  -4   34.19    4.26
   3   5  -4   37.54    3.20
   1  -5  -4   25.86    2.06
  -1  -5   4   17.89    2.79
   1   5  -4   26.35    2.21
  -1   5   4   17.99    3.30
  -1  -5  -4    4.06    1.28
   1  -5   4    1.59    1.79
   1  -5   4    2.47    1.46
  -1   5  -4    5.36    1.86
  -1   5  -4    5.68    0.97
  -3  -5  -4    0.03    0.22
  -3  -5  -4   -0.42    0.81
   3  -5   4   -0.68    1.64
  -3   5  -4   -1.24    1.55
  -3   5  -4   -0.24    0.46
   5  -5   4    1.27    2.04
  -5  -5  -4    1.14    0.71
   5  -5   4    0.29    1.51
  -5   5  -4   -0.14    1.30
   5   5   4    2.21    1.16
  -5   5  -4    2.52    0.55
  -7  -5  -4    0.46    0.67
   7  -5   4    2.26    1.36
   7  -5   4    0.17    1.63
   7   5   4    0.93    0.87
   7   5   4   -0.74    0.75
  -7   5  -4   -0.11    1.18
  -7   5  -4    1.03    0.41
   9  -5   4    3.87    1.83
  -9   5  -4    0.86    1.30
   9   5   4    0.43    0.94
  -9   5  -4    0.47    0.38
  -6  -6   4   -0.46    0.62
  -4  -6   4    1.71    0.80
  -4  -6   4    1.34    1.12
   4   6  -4    5.43    0.65
   2  -6  -4    8.74    1.31
   2   6  -4   20.13    1.79
   0  -6   4   -0.55    0.91
   0  -6  -4    1.83    0.70
   0   6  -4    2.45    1.04
   0   6   4    0.74    0.87
   2  -6   4   -0.01    0.93
  -2  -6  -4   -0.86    0.51
   2   6   4   -0.53    0.80
  -2   6  -4   -1.01    0.85
  -2   6  -4    0.38    0.28
  -4  -6  -4    0.55    0.52
  -4   6  -4   -0.05    0.81
  -4   6  -4    1.46    0.31
 -22   0   5    1.54    0.47
  22   0  -5    1.50    0.43
  20   0  -5    0.11    1.59
 -20   0   5    0.27    0.69
 -20   0   5    2.11    1.12
  20   0  -5    2.44    1.49
 -20   0   5    0.26    0.39
 -18   0   5    4.68    2.45
  18   0  -5    6.01    1.64
 -18   0   5    5.48    1.69
 -16   0   5   -0.65    1.07
  16   0  -5    0.39    1.07
 -16   0   5   -1.08    1.75
 -16   0   5    1.18    0.51
 -16   0   5    1.33    1.40
  16   0  -5    0.15    1.02
 -14   0   5    1.25    1.37
  14   0  -5    0.09    0.98
  14   0  -5    1.49    0.44
 -14   0   5    0.60    1.21
 -14   0   5    0.57    0.46
  14   0  -5    1.67    1.14
 -14   0   5    0.38    1.80
 -14   0   5   -0.19    0.96
  12   0  -5  168.52   14.73
 -12   0   5  166.06   14.71
  12   0  -5  173.66   14.49
 -12   0   5  169.38   14.24
 -12   0   5  167.12   14.46
 -12   0   5  180.99   14.78
 -12   0   5  172.26   14.42
  12   0  -5  170.23   14.23
  10   0  -5    2.84    1.30
 -10   0   5    3.78    1.03
 -10   0   5    2.10    1.52
 -10   0   5    3.23    1.50
  -8   0   5 1138.93   94.80
  -8   0   5 1164.22   94.67
   6   0  -5  333.56   29.29
  -6   0   5  359.85   29.22
  -6   0   5  368.97   29.24
   4   0  -5  296.11   24.24
   4   0  -5  293.54   24.30
  -4   0   5  289.20   24.30
   2   0  -5  882.84   72.65
   2   0  -5  884.65   72.60
   0   0  -5  162.45   13.88
   0   0  -5  164.54   13.91
   0   0  -5  175.86   13.93
  -2   0  -5  264.95   21.34
  -2   0  -5  251.83   21.37
  -4   0  -5   54.93    4.78
  -4   0  -5   55.35    4.68
   6   0   5  189.38   15.88
   6   0   5  180.39   16.34
   6   0   5  172.53   16.16
  -6   0  -5  205.31   15.89
   6   0   5  202.25   16.08
   8   0   5  127.65   11.77
  -8   0  -5  126.92   12.35
   8   0   5  137.74   12.10
   8   0   5  147.23   11.50
   8   0   5  139.93   11.53
 -10   0  -5   15.82    2.80
  10   0   5   15.25    1.97
  10   0   5   10.37    1.92
  10   0   5   20.55    3.00
  12   0   5  114.44   10.68
  12   0   5  134.58   10.62
  14   0   5   36.70    3.28
  14   0   5   28.27    4.19
  14   0   5   36.72    4.19
  16   0   5    1.27    0.69
  16   0   5   -0.69    1.33
  16   0   5    1.09    1.24
  18   0   5    0.72    1.05
 -21  -1   5    0.43    0.87
 -21  -1   5   -0.78    1.18
 -21  -1   5    1.84    0.65
 -21   1   5    1.81    0.56
  21   1  -5    2.64    1.40
 -21   1   5    2.02    0.95
 -19  -1   5    2.41    2.88
  19  -1  -5    3.43    1.16
 -19  -1   5    5.50    1.13
 -19  -1   5    1.20    1.29
 -19   1   5    2.15    0.80
 -19   1   5    5.42    2.59
  19   1  -5    1.51    0.83
 -19   1   5    0.17    1.31
  17  -1  -5    5.37    1.32
 -17  -1   5    5.38    1.14
 -17  -1   5    4.39    0.83
 -17  -1   5    3.46    1.54
  17  -1  -5    4.06    0.67
 -17  -1   5    4.50    2.22
 -17   1   5    2.63    0.93
  17   1  -5    4.68    0.78
 -17   1   5    4.97    2.42
  17   1  -5    3.77    1.24
 -17   1   5    4.41    0.79
 -17   1   5    6.12    1.56
  17   1  -5    3.97    1.54
  15  -1  -5  145.08   12.52
 -15  -1   5  157.95   12.96
 -15  -1   5  136.08   12.86
  15  -1  -5  147.45   13.40
 -15   1   5  136.62   13.45
  15   1  -5  169.88   12.99
 -15   1   5  136.24   13.23
  15   1  -5  160.52   12.91
 -13  -1   5   62.06    5.73
 -13  -1   5   71.22    6.35
  13  -1  -5   62.53    5.77
 -13  -1   5   63.96    5.92
  13  -1  -5   77.81    6.22
  13   1  -5   62.02    6.09
 -13   1   5   68.84    6.53
 -13   1   5   81.69    6.56
  13   1  -5   77.20    6.57
  13   1  -5   82.75    6.72
 -13   1   5   63.14    6.20
  11  -1  -5   36.34    4.04
  11  -1  -5   35.56    3.59
 -11  -1   5   34.30    4.94
  11  -1  -5   37.57    3.70
 -11  -1   5   33.53    3.12
 -11  -1   5   37.54    4.40
  11  -1  -5   38.51    3.19
 -11  -1   5   31.79    3.39
 -11  -1   5   34.65    3.53
  11   1  -5   31.95    4.13
 -11   1   5   37.88    3.24
  11   1  -5   35.70    3.79
  11   1  -5   30.68    3.55
 -11   1   5   36.76    4.42
 -11   1   5   38.15    4.35
 -11   1   5   33.85    3.59
  11   1  -5   33.28    3.06
 -11   1   5   36.56    3.34
  -9  -1   5   68.78    5.73
  -9  -1   5   59.01    6.33
   9  -1  -5   69.32    5.92
  -9  -1   5   68.74    5.83
  -9  -1   5   66.85    5.84
  -9  -1   5   63.55    6.17
   9   1  -5   71.80    6.21
   9   1  -5   72.09    5.97
   9   1  -5   63.05    6.39
  -9   1   5   64.72    6.07
  -9   1   5   75.19    6.12
   9   1  -5   78.34    6.36
   7  -1  -5  438.91   37.45
  -7  -1   5  466.05   37.39
   7   1  -5  448.19   35.96
  -7   1   5  433.79   35.83
  -7   1   5  428.52   36.26
   7   1  -5  429.10   36.01
   5  -1  -5 1407.28  118.03
   5  -1  -5 1426.07  117.89
  -5  -1   5 1473.91  118.08
   5   1  -5 1361.39  119.54
  -5   1   5 1533.75  119.72
  -5   1   5 1489.02  119.41
   5   1  -5 1434.98  119.57
   3  -1  -5  707.54   57.90
   3  -1  -5  693.04   57.87
  -3  -1   5  706.53   57.82
  -3   1   5  654.80   55.23
   3   1  -5  699.43   55.13
   3   1  -5  655.57   55.16
   1  -1  -5  375.07   30.45
   1  -1  -5  370.87   30.52
  -1  -1   5  357.50   30.30
   1   1  -5  372.41   29.75
  -1   1   5  371.07   29.95
   1   1  -5  343.24   29.85
   1   1  -5  358.55   29.86
  -1  -1  -5 1043.48   86.00
  -1   1  -5  955.52   77.61
  -1   1  -5  928.08   77.47
  -3  -1  -5  332.79   27.97
  -3  -1  -5  340.17   27.95
  -3  -1  -5  345.16   28.35
  -3   1  -5  350.06   28.97
   5  -1   5   38.56    3.84
   5  -1   5   35.57    4.42
  -5  -1  -5   40.47    3.36
   5  -1   5   36.67    4.51
  -5  -1  -5   38.92    4.11
   5  -1   5   34.54    3.41
   5   1   5   35.80    3.83
   5   1   5   42.47    4.29
   5   1   5   41.05    4.16
  -5   1  -5   45.30    3.79
  -5   1  -5   42.01    3.77
   5   1   5   35.59    3.74
   5   1   5   37.84    5.35
   7  -1   5   26.24    2.99
  -7  -1  -5   23.71    2.69
   7  -1   5   27.70    3.57
  -7  -1  -5   22.44    3.97
   7  -1   5   23.57    3.49
   7  -1   5   24.09    2.66
   7  -1   5   24.30    2.39
   7   1   5   21.89    4.04
   7   1   5   27.05    3.14
   7   1   5   22.59    3.27
   7   1   5   22.69    2.75
   7   1   5   22.29    3.65
  -7   1  -5   27.16    2.72
   7   1   5   29.94    3.15
   9  -1   5   44.29    4.89
   9  -1   5   34.90    4.49
   9  -1   5   44.67    4.85
   9   1   5   18.97    2.52
  -9   1  -5   16.07    2.52
  11  -1   5  169.85   13.45
  11  -1   5  142.06   12.93
  11  -1   5  164.77   13.76
  11  -1   5  171.28   13.66
  11  -1   5  132.26   13.01
  11  -1   5  145.86   13.50
  11   1   5  123.22   10.18
  11   1   5  129.01   10.46
  11   1   5  107.21   10.12
  13  -1   5   11.47    1.50
  13  -1   5   16.88    3.33
  13   1   5    6.65    1.81
  13   1   5    6.61    1.32
  13   1   5    3.14    1.59
  13   1   5    1.81    2.55
 -15  -1  -5   -1.23    1.80
  15  -1   5    0.11    1.50
  15  -1   5    1.08    1.37
 -15   1  -5    0.58    1.38
  15   1   5    1.40    1.50
  15   1   5    0.86    1.12
  17  -1   5    3.50    2.54
  17  -1   5    3.26    1.28
  17   1   5    4.15    2.76
  17   1   5    2.35    1.32
 -20   2   5    3.57    0.87
 -20   2   5    5.97    0.82
 -18  -2   5    3.96    1.02
 -18  -2   5    1.28    2.51
  18  -2  -5    2.28    1.04
 -18  -2   5    2.28    0.51
 -18  -2   5    2.77    1.31
 -18  -2   5    1.61    1.31
 -18   2   5    3.51    2.48
 -18   2   5    2.06    0.56
  18   2  -5    2.44    1.03
 -18   2   5    1.04    0.71
 -16  -2   5   31.12    4.28
  16  -2  -5   32.56    4.50
 -16  -2   5   43.98    4.36
 -16   2   5   50.35    4.61
  16   2  -5   46.69    4.58
 -14  -2   5  141.71   11.14
  14  -2  -5  105.96   10.31
  14  -2  -5  131.48   11.34
  14  -2  -5  138.29   10.81
 -14  -2   5  105.96   10.28
 -14  -2   5  118.25   10.48
  14   2  -5  134.27   10.71
 -14   2   5  102.82   10.31
 -14   2   5  118.87   10.60
 -14   2   5  137.75   11.20
 -14   2   5  129.93   11.32
  14   2  -5  126.31   10.63
  14   2  -5  109.50   10.20
 -12  -2   5  103.34    8.92
  12  -2  -5  101.81    9.14
  12  -2  -5   89.33    8.76
  12  -2  -5  118.81   10.09
 -12  -2   5  107.93    9.19
  12   2  -5  107.85    8.90
 -12   2   5  100.78    8.87
 -12   2   5  116.18   10.71
  12   2  -5   88.40    8.45
 -12   2   5   98.86   10.89
 -12   2   5   90.09    8.58
 -12   2   5   98.59    8.96
  12   2  -5  114.15    9.07
  10  -2  -5   98.22    8.57
 -10  -2   5   98.97    8.13
  10  -2  -5   94.56    8.39
 -10  -2   5   94.34    8.17
  10  -2  -5   90.09    8.08
  10   2  -5   98.99    9.44
  10   2  -5  115.46    9.28
 -10   2   5   92.31    8.81
 -10   2   5  102.30    8.91
 -10   2   5  114.58    9.67
 -10   2   5  109.35    9.58
  10   2  -5  113.55    9.15
  10   2  -5   91.99    8.69
 -10   2   5  101.24    9.06
  -8  -2   5  199.99   18.76
  -8  -2   5  240.82   19.43
  -8  -2   5  222.28   18.78
  -8  -2   5  250.01   19.15
   8  -2  -5  239.68   19.04
   8  -2  -5  222.11   18.73
   8  -2  -5  219.43   19.00
  -8  -2   5  210.59   18.72
   8   2  -5  225.78   18.50
  -8   2   5  214.27   18.14
  -8   2   5  214.04   18.75
   8   2  -5  225.70   18.43
  -8   2   5  210.23   18.65
  -8   2   5  225.99   18.36
   8   2  -5  201.58   18.04
  -8   2   5  228.36   18.12
  -6  -2   5   10.70    1.62
   6  -2  -5    9.28    1.77
  -6   2   5    8.19    1.08
   6   2  -5    7.33    1.75
  -6   2   5   11.80    2.01
   6   2  -5    7.25    1.06
   4  -2  -5  526.49   43.33
  -4  -2   5  524.16   43.11
  -4  -2   5  482.76   43.10
   4  -2  -5  549.63   43.16
   4   2  -5  491.59   39.18
   4   2  -5  453.90   39.18
   2  -2  -5  302.72   25.88
   2  -2  -5  314.74   25.65
  -2  -2   5  304.33   25.46
   2   2  -5  258.81   22.95
   2   2  -5  286.65   22.78
   0  -2  -5  516.79   43.14
   0   2  -5  473.57   37.83
   0   2  -5  439.12   38.16
  -2  -2  -5  783.49   67.14
   2  -2   5  833.77   68.18
   2  -2   5  821.13   67.45
  -2  -2  -5  810.17   67.65
   2  -2   5  823.50   67.26
  -2   2  -5  752.20   62.52
   2   2   5  750.26   61.91
   4  -2   5  440.38   36.66
  -4  -2  -5  457.53   37.58
   4  -2   5  446.03   37.10
   4  -2   5  428.99   36.82
   4  -2   5  445.91   37.11
   4  -2   5  443.22   37.07
   4   2   5  516.56   42.57
   4   2   5  529.18   42.52
   4   2   5  487.17   42.42
  -4   2  -5  521.36   42.60
   6  -2   5   31.60    3.46
   6  -2   5   29.10    4.13
   6  -2   5   37.39    4.65
  -6  -2  -5   24.75    5.96
   6  -2   5   32.47    3.02
   6  -2   5   34.26    4.73
   6   2   5   41.02    4.12
  -6   2  -5   31.48    3.98
   6   2   5   39.88    3.72
   6   2   5   43.09    4.30
  -6   2  -5   35.46    3.89
  -6   2  -5   38.70    4.53
   6   2   5   42.57    4.49
   8  -2   5  170.94   14.32
   8  -2   5  156.44   13.60
   8  -2   5  148.58   13.48
   8  -2   5  137.60   12.84
   8   2   5  142.19   12.61
   8   2   5  136.58   12.97
   8   2   5  160.17   12.54
  -8   2  -5  139.88   12.67
   8   2   5  142.42   12.30
  -8   2  -5  140.68   12.63
   8   2   5  155.74   12.89
  10  -2   5   25.93    4.37
  10  -2   5   24.23    4.32
  10  -2   5   28.50    3.97
  10  -2   5   24.54    3.51
  10  -2   5   27.72    3.25
  10   2   5   30.61    3.19
  10   2   5   30.76    5.08
  10   2   5   26.45    4.90
  10   2   5   26.45    3.56
  10   2   5   35.32    3.30
 -10   2  -5   34.71    3.37
 -12  -2  -5   12.97    2.30
  12  -2   5   19.07    3.67
 -12  -2  -5    8.65    1.87
  12  -2   5   18.54    3.05
  12  -2   5   10.96    1.45
  12  -2   5   14.44    1.81
  12   2   5   11.65    2.46
 -12   2  -5   10.45    2.03
  12   2   5   12.06    2.31
  14  -2   5    2.24    1.41
  14  -2   5    2.96    1.33
  14  -2   5    4.41    1.85
  14   2   5    4.48    0.88
  14   2   5    2.41    1.28
 -14   2  -5    4.23    1.06
  14   2   5    4.69    2.13
  16  -2   5   -1.86    1.78
 -16  -2  -5    1.59    1.34
  16  -2   5    0.06    0.29
  16  -2   5    2.72    1.34
  16   2   5   -1.67    1.09
  16   2   5    0.26    0.55
  16   2   5    0.49    2.27
 -19  -3   5    1.40    1.28
  19  -3  -5    3.15    1.45
 -19   3   5    7.94    0.89
  17  -3  -5    0.97    1.92
 -17  -3   5    3.52    3.27
 -17  -3   5    0.87    0.70
  17  -3  -5    0.23    1.42
 -17  -3   5    0.17    0.36
  17  -3  -5    1.03    0.85
 -17  -3   5   -0.68    1.26
 -17   3   5    0.88    0.79
 -17   3   5    0.46    0.45
  17   3  -5    0.86    1.03
 -15  -3   5   40.12    3.96
  15  -3  -5   42.78    3.59
 -15  -3   5   45.43    3.65
  15  -3  -5   33.06    4.27
  15   3  -5   20.12    2.85
  15   3  -5   29.14    3.23
 -15   3   5   27.01    3.00
  13  -3  -5   35.52    4.72
  13  -3  -5   39.45    3.37
 -13  -3   5   43.04    3.75
 -13  -3   5   38.98    3.62
  13  -3  -5   45.13    4.23
 -13  -3   5   29.82    4.56
  13  -3  -5   35.00    5.68
 -13  -3   5   30.39    4.65
 -13   3   5   35.21    3.57
 -13   3   5   28.80    4.39
  13   3  -5   30.26    3.61
  13   3  -5   33.99    3.71
 -13   3   5   36.26    3.14
 -11  -3   5   79.70    7.02
 -11  -3   5   82.19    6.97
  11  -3  -5   74.77    7.51
  11  -3  -5   82.65    6.84
  11   3  -5   59.80    5.87
 -11   3   5   62.94    5.91
  11   3  -5   67.02    6.05
   9  -3  -5  257.97   23.35
  -9  -3   5  222.56   19.08
   9  -3  -5  227.03   20.04
   9  -3  -5  226.58   19.88
  -9  -3   5  208.57   19.02
  -9  -3   5  238.50   19.62
  -9   3   5  212.49   17.96
  -9   3   5  215.81   17.56
   9   3  -5  234.06   17.66
   9   3  -5  179.39   17.12
  -9   3   5  194.68   17.23
   7  -3  -5  192.38   19.02
  -7  -3   5  213.52   17.24
  -7  -3   5  211.08   17.83
   7  -3  -5  194.36   17.81
  -7  -3   5  212.39   17.25
   7  -3  -5  201.88   17.72
   7  -3  -5  212.97   18.32
   7   3  -5  200.16   17.45
  -7   3   5  208.18   16.97
   7   3  -5  202.82   17.01
   7   3  -5  207.83   17.86
  -7   3   5  189.85   17.23
   7   3  -5  213.49   17.26
   5  -3  -5   13.14    1.45
  -5  -3   5   15.96    2.61
  -5  -3   5   15.86    2.61
   5  -3  -5   11.00    2.85
  -5  -3   5   18.21    2.41
   5  -3  -5   11.98    3.08
   5  -3  -5   13.92    9.29
  -5  -3   5   16.34    3.11
  -5  -3   5   12.19    1.86
   5   3  -5   14.66    1.42
  -5   3   5   13.52    1.67
  -5   3   5   12.26    2.12
   5   3  -5   12.69    2.36
  -5   3   5   16.02    3.87
  -5   3   5   11.83    2.71
   5   3  -5   12.73    3.32
   3  -3  -5    6.69    3.15
   3  -3  -5    5.06    0.96
  -3  -3   5    7.78    1.23
  -3  -3   5    7.24    1.25
  -3   3   5    5.14    1.00
  -3   3   5    4.16    1.18
   3   3  -5    3.30    0.67
  -3   3   5    9.03    2.78
   3   3  -5    4.71    1.86
  -1  -3   5   49.05    4.95
  -1  -3   5   47.48    4.70
  -1  -3   5   67.02    5.18
   1  -3  -5   53.82    4.81
   1  -3  -5   67.58    5.85
   1   3  -5   65.52    6.63
  -1   3   5   77.13    6.80
   1   3  -5   64.01    5.90
  -1   3   5   69.44    6.10
   1  -3   5  103.17   10.01
   1  -3   5  127.95   10.58
  -1  -3  -5  113.14   12.26
   1  -3   5  132.79   10.96
   1  -3   5  116.64   10.33
  -1  -3  -5  102.80    9.89
   1  -3   5  138.99   10.73
  -1   3  -5  114.81   10.76
   1   3   5  130.40   10.47
  -1   3  -5  111.46   10.06
   1   3   5  121.77   10.23
   3  -3   5   27.21    4.19
   3  -3   5   32.07    4.60
   3  -3   5   31.53    4.53
   3  -3   5   27.54    4.70
   3   3   5   42.79    4.59
   3   3   5   48.59    4.61
  -3   3  -5   45.06    4.11
   5  -3   5   27.91    3.60
   5  -3   5   26.26    4.12
   5  -3   5   24.42    4.90
   5  -3   5   19.48    4.04
   5   3   5   61.06    5.25
  -5   3  -5   62.57    5.20
  -5   3  -5   49.93    5.85
   7  -3   5   92.50    9.44
   7  -3   5  103.81    8.83
   7  -3   5   82.46    9.08
   7  -3   5   90.13    9.16
  -7  -3  -5  109.95    8.44
   7   3   5  144.48   12.15
  -7   3  -5  141.92   12.08
   9  -3   5    8.32    2.57
   9  -3   5    5.54    2.07
   9  -3   5    8.17    1.97
   9  -3   5    6.59    2.35
   9   3   5    6.70    1.60
   9   3   5    6.75    1.34
  11  -3   5    2.90    2.40
  11  -3   5    4.81    2.26
  11  -3   5    3.70    2.10
  11  -3   5    3.65    1.74
 -11   3  -5    7.57    1.33
  11   3   5    4.44    1.61
  11   3   5    9.38    1.70
  13  -3   5    0.47    0.37
 -13  -3  -5    0.20    1.24
  13  -3   5    1.08    0.90
  13  -3   5   -0.54    1.00
  13  -3   5   -0.61    1.30
  13  -3   5    0.11    2.51
  13   3   5    0.71    0.94
  13   3   5    0.14    0.66
 -13   3  -5    0.59    0.68
  15  -3   5    0.69    0.82
 -15  -3  -5    0.74    1.09
  15   3   5    1.26    0.61
  15   3   5   -0.41    1.08
 -16  -4   5    8.28    1.29
  16  -4  -5    6.93    2.08
  16  -4  -5    4.78    1.45
 -16   4   5   12.92    1.27
 -14  -4   5   15.54    2.02
  14  -4  -5   21.32    1.65
 -14  -4   5   20.01    1.73
  14  -4  -5   13.02    3.44
  14  -4  -5   14.77    2.87
  14   4  -5   11.58    1.87
 -14   4   5   15.28    1.90
  12  -4  -5    2.62    2.09
 -12  -4   5    3.40    1.01
  12  -4  -5    5.36    2.93
 -12  -4   5    3.96    1.07
 -12  -4   5    1.09    1.90
 -12   4   5    1.57    1.17
  12   4  -5    2.17    1.26
  12   4  -5    2.50    1.40
 -12   4   5    4.52    0.80
 -10  -4   5   10.00    1.73
 -10  -4   5    8.64    1.47
  10  -4  -5    5.46    3.38
  10  -4  -5    4.93    2.18
 -10  -4   5    5.04    2.09
 -10   4   5    4.97    1.34
  10   4  -5    4.59    1.54
  10   4  -5    4.43    1.50
   8  -4  -5  121.41    9.57
  -8  -4   5  115.00    9.76
   8  -4  -5  101.83   11.54
  -8  -4   5  116.32    9.72
   8  -4  -5  109.38   10.85
   8   4  -5  129.00   10.23
  -8   4   5  123.13   11.11
  -8   4   5  134.64   10.32
   8   4  -5  100.68   10.69
   8   4  -5  122.64   10.61
  -6  -4   5    4.27    1.56
   6  -4  -5    4.89    0.78
   6  -4  -5    9.01    2.58
  -6  -4   5    7.78    2.31
  -6  -4   5    2.76    1.06
   6  -4  -5   13.75    4.98
   6   4  -5    6.12    1.85
   6   4  -5    3.92    0.80
  -6   4   5    4.23    0.86
   6   4  -5    5.26    1.57
  -6   4   5    7.10    2.49
  -4  -4   5   12.45    2.98
   4  -4  -5   10.78    3.20
   4  -4  -5    4.43    7.25
  -4   4   5   24.63    2.31
   4   4  -5   24.18    2.15
  -4   4   5   17.75    3.76
   4   4  -5   17.83    3.15
  -4   4   5   24.05    2.95
  -2  -4   5   21.02    3.54
   2  -4  -5   18.89    4.36
  -2  -4   5   19.84    4.40
   2   4  -5    9.20    1.22
  -2   4   5   10.58    1.91
  -2   4   5    9.81    2.13
   0  -4   5   39.71    5.60
   0  -4   5   36.17    3.73
   0  -4   5   31.97    4.76
   0  -4  -5   34.22    3.08
   0   4  -5   45.20    4.82
   0   4   5   41.69    4.10
   0   4  -5   40.09    3.85
   0   4   5   48.58    4.58
   2  -4   5   42.50    4.95
   2  -4   5   43.92    6.19
   2  -4   5   47.43    5.11
  -2   4  -5   84.50    6.95
   2   4   5   76.05    7.30
   2   4   5   85.64    7.13
  -2   4  -5   75.85    7.61
   4  -4   5   13.53    2.64
   4  -4   5   13.24    3.26
   4  -4   5    9.89    2.35
   4   4   5   31.80    3.08
  -4   4  -5   29.25    2.90
   6  -4   5    2.67    1.50
   6  -4   5    3.29    0.77
   6  -4   5    5.13    1.83
  -6  -4  -5    1.94    0.98
   6   4   5    3.16    1.47
   6   4   5    2.95    0.87
  -6   4  -5    2.71    0.75
  -8  -4  -5   23.46    2.60
   8   4   5    9.42    1.80
   8   4   5    8.29    1.47
  10  -4   5    2.00    1.15
  10  -4   5    2.57    1.59
  10  -4   5    3.77    0.67
  10   4   5    0.89    0.97
  10   4   5    1.16    1.04
 -12  -4  -5    4.39    0.80
 -12  -4  -5    3.04    0.81
  12  -4   5    4.79    1.08
  12  -4   5    4.10    0.76
 -12   4  -5    4.95    0.82
  12   4   5    1.38    1.01
 -13  -5   5    0.55    1.19
  11  -5  -5    5.46    1.60
 -11  -5   5    5.16    1.03
 -11  -5   5    2.50    1.64
  11  -5  -5    5.43    2.06
 -11  -5   5    2.39    1.51
 -11  -5   5    4.60    0.77
   9  -5  -5    3.80    2.36
   9  -5  -5    3.23    1.68
  -9  -5   5    2.21    1.39
  -9  -5   5    3.76    1.41
  -9  -5   5    3.61    0.82
   9   5  -5    8.92    0.91
   7  -5  -5    1.14    1.26
   7  -5  -5    1.61    2.80
  -7  -5   5    0.42    0.69
  -7  -5   5    1.06    1.45
   7  -5  -5    3.70    1.80
   7   5  -5    0.19    1.12
   7   5  -5    0.50    1.04
   5  -5  -5    8.74    2.64
  -5  -5   5   14.82    1.79
   5  -5  -5    9.74    3.93
   5   5  -5    8.95    1.94
  -5   5   5   12.93    2.85
   5   5  -5   13.59    2.12
  -3  -5   5   14.00    2.02
   3   5  -5   13.29    2.50
   3   5  -5   12.76    2.68
  -3   5   5   13.01    2.85
  -1  -5   5    8.28    2.04
  -1  -5   5    9.41    2.41
   1  -5  -5   12.97    1.17
   1   5  -5   14.20    1.54
   1   5  -5   15.81    2.61
  -1   5   5   10.69    2.08
  -1  -5  -5    2.73    0.99
   1  -5   5    1.95    1.62
  -1   5  -5    2.70    1.42
  -3  -5  -5    0.68    0.77
   3  -5   5   -0.67    1.38
  -3   5  -5    1.23    0.47
  -3   5  -5   -0.40    1.39
   5  -5   5    0.99    2.09
   5  -5   5    0.91    1.28
  -5  -5  -5    0.79    0.64
   5   5   5    0.29    0.91
  -5   5  -5    0.33    0.39
  -5   5  -5   -0.24    1.33
   7  -5   5    2.10    2.54
  -7  -5  -5    1.21    0.83
   7  -5   5    2.07    1.55
   7   5   5   -0.17    0.89
  -7   5  -5    0.78    0.40
  -7   5  -5    0.03    1.15
   7   5   5    0.04    0.80
   9  -5   5    1.30    0.52
  -9  -5  -5    1.80    0.57
  -9   5  -5    0.12    1.05
   9   5   5   -0.21    0.84
   6  -6  -5    0.21    0.17
   4   6  -5    7.38    0.75
   2  -6  -5    6.63    1.09
   2   6  -5    3.11    0.90
  -2   6   5    1.93    1.13
   0  -6  -5    2.82    0.62
   0  -6   5    0.43    0.99
   0   6  -5    1.19    0.97
   0   6   5    0.45    0.98
  -2  -6  -5    0.15    0.50
   2   6   5    0.26    0.57
  -2   6  -5    0.56    0.26
  -2   6  -5   -0.25    1.02
 -22   0   6    1.25    1.05
  22   0  -6    1.12    0.37
 -20   0   6    4.20    0.97
 -20   0   6    3.72    2.89
 -20   0   6    2.74    1.21
  20   0  -6    4.85    1.92
  20   0  -6    6.80    1.50
  18   0  -6    4.09    1.20
 -18   0   6    4.89    1.42
  18   0  -6    5.91    1.56
 -18   0   6    5.33    1.29
 -18   0   6    4.29    1.57
 -18   0   6    5.11    2.47
  16   0  -6    9.82    1.68
 -16   0   6    9.71    2.09
 -16   0   6    6.70    1.40
 -16   0   6    6.97    1.31
  16   0  -6    9.39    1.63
  14   0  -6  108.21    9.85
 -14   0   6  120.06    9.60
  14   0  -6  114.15    9.55
  14   0  -6  106.71    9.84
 -14   0   6  110.96   10.08
 -14   0   6  118.83   10.32
 -14   0   6  114.93   10.24
 -14   0   6  114.94    9.77
 -12   0   6  200.71   18.24
 -12   0   6  238.92   18.10
  12   0  -6  213.66   18.58
 -10   0   6   39.49    3.91
  10   0  -6   28.02    2.94
 -10   0   6   29.44    2.99
  10   0  -6   34.47    3.63
  10   0  -6   33.41    3.39
 -10   0   6   37.95    3.69
 -10   0   6   33.85    3.16
 -10   0   6   35.61    4.01
 -10   0   6   33.67    3.40
  -8   0   6  150.67   13.43
   8   0  -6  165.73   13.50
  -8   0   6  162.17   13.35
   6   0  -6  549.81   45.39
  -4   0   6 1950.26  160.27
   2   0  -6  454.32   37.47
   0   0  -6  324.41   25.42
   0   0  -6  268.82   25.39
   0   0  -6  329.13   25.40
  -2   0  -6   15.77    1.67
  -4   0  -6  105.39    9.36
  -4   0  -6  121.00    9.25
  -4   0  -6  104.02    9.31
   6   0   6    5.36    1.21
   6   0   6    9.39    2.12
   6   0   6    8.91    1.69
  -6   0  -6    3.95    0.83
   6   0   6    7.15    1.86
  -6   0  -6    5.01    1.78
   6   0   6    7.06    1.36
   6   0   6    5.41    1.09
   6   0   6    5.64    1.29
   6   0   6    2.28    2.63
   6   0   6    5.87    1.24
   6   0   6    6.85    1.29
   8   0   6   13.40    2.18
   8   0   6   15.50    2.26
   8   0   6   10.23    3.91
   8   0   6   15.30    3.06
  -8   0  -6   18.09    2.43
   8   0   6   17.19    2.99
  10   0   6    3.44    1.69
  10   0   6    3.79    1.23
 -10   0  -6    2.81    1.80
  10   0   6    2.57    0.99
  10   0   6    2.53    1.66
  10   0   6    2.80    0.71
  12   0   6    6.60    1.81
  12   0   6    3.71    1.55
  14   0   6   96.50    7.76
  14   0   6   78.64    8.49
  14   0   6   96.35    7.88
  16   0   6   17.70    1.71
  16   0   6   11.45    2.64
 -21  -1   6    0.55    0.87
 -21  -1   6    1.85    0.52
 -21   1   6    2.73    1.22
 -21   1   6    3.21    0.56
 -19  -1   6    8.41    2.57
  19  -1  -6   10.87    1.19
 -19  -1   6    9.17    2.38
  19  -1  -6   12.77    1.90
 -19  -1   6   11.91    1.25
 -19   1   6    6.36    1.38
 -19   1   6    4.90    2.08
  19   1  -6    8.82    1.56
 -19   1   6    6.59    1.54
  17  -1  -6   77.26    6.16
 -17  -1   6   75.14    6.19
  17  -1  -6   69.46    6.52
 -17  -1   6   64.14    6.83
 -17  -1   6   76.09    6.42
 -17  -1   6   64.72    6.96
 -17  -1   6   76.09    6.51
  17   1  -6   73.17    5.66
 -17   1   6   72.26    5.75
 -17   1   6   63.25    6.70
  17   1  -6   60.39    6.04
  17   1  -6   65.91    6.04
 -17   1   6   61.69    6.41
 -17   1   6   64.35    5.96
  15  -1  -6  197.24   16.75
  15  -1  -6  179.88   16.42
 -15  -1   6  216.13   17.02
 -15  -1   6  217.58   16.99
  15  -1  -6  195.63   16.70
  15  -1  -6  206.39   17.35
 -15  -1   6  194.89   16.57
 -15  -1   6  171.71   16.37
  15   1  -6  191.35   16.43
  15   1  -6  175.88   16.14
 -15   1   6  203.14   16.80
  15   1  -6  195.35   16.44
 -15   1   6  226.20   17.07
 -15   1   6  179.97   16.23
 -15   1   6  191.28   16.43
 -13  -1   6  107.87   11.27
  13  -1  -6  142.64   11.12
 -13  -1   6  143.27   10.91
 -13  -1   6  139.20   11.16
  13  -1  -6  115.71   11.10
 -13  -1   6  113.26   11.19
 -13   1   6   93.62   10.24
  13   1  -6  116.91   10.23
  13   1  -6  116.84    9.94
 -13   1   6  122.52    9.80
  11  -1  -6   62.57    6.16
 -11  -1   6   75.14    6.35
  11  -1  -6   69.87    6.66
  11  -1  -6   77.81    6.58
 -11  -1   6   83.81    7.42
 -11  -1   6   75.36    6.55
 -11  -1   6   63.07    6.12
  11  -1  -6   77.92    6.90
  11   1  -6   88.49    7.64
  11   1  -6   74.97    7.42
 -11   1   6   73.18    7.06
 -11   1   6   69.43    6.95
 -11   1   6   91.54    7.78
 -11   1   6   90.94    7.69
 -11   1   6   80.53    7.19
  11   1  -6   87.88    7.26
  -9  -1   6  286.69   23.75
  -9  -1   6  279.35   23.29
  -9  -1   6  261.04   23.24
  -9  -1   6  257.89   23.27
  -9  -1   6  275.86   23.16
   9  -1  -6  313.32   23.53
  -9  -1   6  306.97   23.41
   9  -1  -6  263.42   23.19
   9   1  -6  257.51   24.23
  -9   1   6  300.33   24.36
  -9   1   6  300.59   24.52
  -9   1   6  303.25   24.76
   9   1  -6  306.80   24.63
  -9   1   6  295.98   24.35
   7  -1  -6  526.10   43.54
  -7   1   6  473.55   43.09
   7   1  -6  515.49   42.94
  -7   1   6  530.27   42.75
   7   1  -6  556.74   43.03
   5  -1  -6  635.77   53.12
  -5  -1   6  652.39   53.34
   5  -1  -6  649.21   53.30
  -5   1   6  674.23   55.56
   5   1  -6  675.58   55.46
   5   1  -6  668.45   55.47
  -3  -1   6  546.10   45.20
   3  -1  -6  513.56   45.22
   3  -1  -6  583.67   45.27
   3   1  -6  541.94   42.80
  -3   1   6  521.55   42.86
   3   1  -6  494.09   42.84
   1  -1  -6  699.91   58.82
   1  -1  -6  724.77   58.76
   1   1  -6  651.77   54.15
   1   1  -6  688.23   54.02
   1   1  -6  630.41   54.09
  -1  -1  -6  778.91   64.36
  -1   1  -6  716.02   57.99
  -1   1  -6  690.83   58.12
  -3  -1  -6  654.73   53.01
  -3  -1  -6  601.59   52.41
  -3  -1  -6  656.32   52.42
  -3   1  -6  628.52   51.86
   5  -1   6   58.50    4.90
   5  -1   6   61.50    5.57
   5  -1   6   55.54    4.76
  -5  -1  -6   47.74    5.48
  -5  -1  -6   44.26    4.60
   5   1   6   49.84    4.84
   5   1   6   60.65    6.76
  -5   1  -6   55.28    4.98
   5   1   6   53.29    5.33
   5   1   6   59.38    4.89
   5   1   6   42.83    5.12
   5   1   6   62.49    5.32
   5   1   6   56.66    5.06
   5   1   6   61.78    5.19
  -5   1  -6   48.87    5.03
  -7  -1  -6    5.09    2.86
   7  -1   6    3.79    1.05
   7  -1   6    3.92    1.36
   7  -1   6    4.29    0.98
   7  -1   6    8.13    1.91
  -7  -1  -6    3.37    1.21
   7  -1   6    5.02    1.76
   7  -1   6    6.03    1.53
   7   1   6    7.46    2.32
   7   1   6    3.11    1.19
   7   1   6    6.01    1.51
   7   1   6    4.67    1.96
   7   1   6    3.80    1.59
   7   1   6    3.11    1.47
  -7   1  -6    4.15    1.05
   7   1   6    2.89    1.16
   9  -1   6  185.84   15.58
   9  -1   6  187.42   15.42
   9  -1   6  163.34   15.49
   9  -1   6  193.09   16.15
   9  -1   6  193.42   15.90
   9  -1   6  187.72   15.99
   9   1   6  186.00   15.41
  -9   1  -6  166.11   15.21
   9   1   6  164.05   14.86
   9   1   6  180.14   14.84
   9   1   6  191.30   15.17
  11  -1   6   26.34    4.05
  11  -1   6   22.67    3.45
  11  -1   6   22.09    3.62
  11   1   6   29.37    3.37
  11   1   6   22.99    3.90
  13  -1   6   32.69    3.23
  13   1   6   17.64    3.77
 -13   1  -6   16.62    2.82
  13   1   6   16.91    2.78
  15  -1   6    9.96    2.22
  15  -1   6   13.84    2.08
  15  -1   6   12.40    2.58
  15   1   6   17.95    1.88
  15   1   6   15.62    3.11
  17  -1   6   -0.67    1.15
  17   1   6    3.28    2.49
  20  -2  -6    8.48    2.13
  20  -2  -6   12.55    1.24
 -20  -2   6   12.12    1.37
 -20   2   6    9.55    1.37
 -20   2   6    9.77    1.08
 -18  -2   6   -0.55    1.94
 -18  -2   6    1.59    0.49
  18  -2  -6    0.78    0.99
 -18  -2   6    2.12    0.86
  18  -2  -6   -0.58    1.76
 -18  -2   6    2.08    1.40
 -18   2   6    1.78    0.57
 -18   2   6   -0.07    1.96
  18   2  -6    1.08    0.98
  18   2  -6    2.13    0.56
 -18   2   6    1.26    0.83
 -16  -2   6   69.39    6.97
 -16  -2   6   72.04    6.45
 -16  -2   6   66.56    6.26
  16  -2  -6   81.74    7.31
  16  -2  -6   67.46    6.27
  16  -2  -6   82.99    6.78
 -16  -2   6   78.37    7.05
  16   2  -6   70.17    6.12
  16   2  -6   70.78    6.45
 -16   2   6   80.24    7.24
 -16   2   6   71.78    6.50
 -16   2   6   63.44    6.20
 -16   2   6   79.89    7.09
  14  -2  -6   12.19    2.13
 -14  -2   6    8.68    1.69
  14   2  -6   14.43    2.58
  14   2  -6   12.29    2.17
 -14   2   6    9.02    1.91
 -14   2   6   17.75    3.21
 -12  -2   6   17.57    2.02
 -12  -2   6   19.29    2.15
  12  -2  -6   14.79    1.72
 -12  -2   6   14.86    1.61
  12   2  -6   26.50    3.39
 -12   2   6   22.31    2.82
 -12   2   6   28.09    3.79
  12   2  -6   25.63    2.92
  10  -2  -6   41.70    4.52
 -10  -2   6   38.68    3.90
 -10  -2   6   38.54    3.80
  10  -2  -6   43.75    4.30
  10  -2  -6   42.22    3.70
 -10  -2   6   48.24    4.61
 -10  -2   6   37.22    3.71
  10   2  -6   38.91    5.23
 -10   2   6   47.38    4.94
 -10   2   6   43.48    4.78
 -10   2   6   42.43    4.12
 -10   2   6   38.56    3.79
  10   2  -6   39.90    3.67
 -10   2   6   42.64    4.46
  10   2  -6   43.15    4.65
   8  -2  -6   23.50    2.84
  -8  -2   6   17.50    2.55
   8  -2  -6   25.81    2.22
  -8  -2   6   20.87    2.31
  -8   2   6   16.02    2.64
  -8   2   6   22.12    2.31
   8   2  -6   25.03    2.03
   8   2  -6   24.44    3.07
  -8   2   6   20.24    2.24
  -6  -2   6   35.62    4.03
  -6  -2   6   31.55    3.74
   6  -2  -6   39.33    3.52
  -6  -2   6   31.78    3.12
  -6  -2   6   30.64    4.56
  -6  -2   6   31.15    3.14
   6  -2  -6   36.16    3.11
  -6  -2   6   27.72    3.56
   6   2  -6   35.29    3.25
  -6   2   6   35.06    3.66
  -6   2   6   39.26    4.07
   6   2  -6   36.18    3.84
  -6   2   6   41.51    4.40
   4  -2  -6  492.28   40.02
  -4  -2   6  536.68   39.85
  -4  -2   6  486.47   39.97
  -4  -2   6  457.06   40.31
   4  -2  -6  458.75   40.32
  -4  -2   6  458.93   40.09
  -4   2   6  443.36   36.76
  -4   2   6  403.79   36.91
   4   2  -6  483.14   36.88
   2  -2  -6  237.34   20.57
   2  -2  -6  252.06   20.87
   2   2  -6  219.64   19.00
   2   2  -6  228.25   18.85
   0  -2   6  422.55   34.66
   0  -2  -6  404.77   34.57
   0  -2   6  431.56   34.52
   0  -2  -6  395.61   35.34
   0  -2   6  419.79   34.56
   0   2   6  385.69   30.57
   0   2  -6  368.56   30.73
   0   2   6  353.44   30.58
   2  -2   6   82.96    7.70
   2  -2   6   81.24    7.69
   2  -2   6   79.99    7.74
  -2  -2  -6   81.33    7.97
   2  -2   6   80.10    7.23
   2  -2   6   69.48    6.90
   2   2   6   78.45    7.07
   2   2   6   74.40    7.11
   2   2   6   91.74    7.49
  -2   2  -6   85.68    7.40
   4  -2   6  107.08    9.04
   4  -2   6  110.78    9.69
   4  -2   6   98.62    9.71
  -4  -2  -6   93.77   10.39
   4  -2   6  107.69    9.39
   4  -2   6  105.20    9.76
   4  -2   6  110.83    8.94
   4   2   6  125.61   10.53
   4   2   6  124.19   10.51
  -4   2  -6  120.76   10.67
   4   2   6  116.94   10.30
   4   2   6  118.33   10.56
   6  -2   6   40.16    5.18
   6  -2   6   35.14    3.36
   6  -2   6   33.91    4.17
   6  -2   6   35.06    4.50
   6  -2   6   35.22    3.69
   6  -2   6   42.41    4.93
   6   2   6   38.63    4.55
   6   2   6   39.93    4.16
   6   2   6   37.75    4.08
   6   2   6   36.77    3.60
   8  -2   6   27.49    3.85
   8  -2   6   21.03    2.36
   8  -2   6   29.10    3.42
   8  -2   6   25.80    4.53
   8  -2   6   21.78    2.83
   8   2   6   29.10    4.14
   8   2   6   28.76    5.56
  -8   2  -6   28.19    3.77
   8   2   6   25.83    3.37
   8   2   6   28.24    2.94
  10  -2   6    7.40    1.87
  10  -2   6    7.27    2.26
  10  -2   6    6.33    2.02
  10   2   6    5.33    2.78
 -10   2  -6    1.54    1.63
  10   2   6    3.22    1.11
  10   2   6    2.64    1.13
  10   2   6    4.31    1.11
  10   2   6    4.27    1.58
  10   2   6    8.18    2.62
  12  -2   6    6.37    2.35
  12  -2   6    3.73    1.76
  12  -2   6    4.71    1.96
  12  -2   6    6.06    1.12
  12   2   6   -0.93    2.58
  12   2   6    3.49    1.44
  12   2   6    5.03    1.59
  14  -2   6    1.71    0.45
  14  -2   6   -0.29    1.17
  14  -2   6    2.81    1.67
  14  -2   6    0.18    1.11
  14   2   6    1.30    0.63
  14   2   6    2.39    2.58
  14   2   6   -0.30    1.03
  16  -2   6   -0.52    1.19
  16   2   6    0.97    0.49
  19  -3  -6    1.83    1.49
 -19  -3   6    0.65    0.42
 -19  -3   6    2.00    2.29
 -19  -3   6    1.32    0.75
 -19   3   6    1.62    0.65
 -17  -3   6    0.72    0.79
  17  -3  -6    1.70    1.34
 -17  -3   6    2.87    1.56
 -17  -3   6    1.32    0.41
 -17  -3   6    1.53    1.95
  17  -3  -6    1.27    0.97
  17  -3  -6    2.83    2.19
  17  -3  -6    0.87    0.36
  17   3  -6    0.58    0.88
 -17   3   6    1.17    0.50
 -17   3   6    1.60    0.82
 -15  -3   6   16.29    3.21
  15  -3  -6   16.61    2.55
 -15  -3   6   14.82    3.03
  15  -3  -6   10.88    1.34
 -15  -3   6   12.48    1.42
 -15  -3   6   12.74    1.98
 -15   3   6   12.78    2.04
 -15   3   6   10.76    1.41
  15   3  -6   11.77    2.27
  15   3  -6    8.46    1.67
  15   3  -6   11.66    1.20
 -13  -3   6   21.20    2.30
 -13  -3   6   19.21    1.90
  13  -3  -6   15.99    1.88
 -13  -3   6   20.24    3.73
 -13  -3   6   22.16    2.37
 -13  -3   6   23.81    3.60
 -13   3   6   19.35    2.09
  13   3  -6   22.72    2.67
  13   3  -6   24.01    2.94
 -13   3   6   21.97    2.60
  13   3  -6   18.18    1.90
  11  -3  -6   26.33    3.75
 -11  -3   6   21.81    4.53
 -11  -3   6   22.02    2.50
  11  -3  -6   34.05    6.11
 -11  -3   6   22.06    3.47
 -11  -3   6   19.99    2.61
  11  -3  -6   26.57    3.42
  11  -3  -6   20.25    2.18
  11   3  -6   19.48    2.88
 -11   3   6   25.39    3.66
 -11   3   6   20.67    2.67
 -11   3   6   19.05    2.15
  11   3  -6   20.51    1.92
  11   3  -6   18.56    2.68
  -9  -3   6    9.07    1.60
  -9  -3   6   12.14    1.99
  -9   3   6   14.34    2.28
   9   3  -6   11.29    2.23
   7  -3  -6  229.30   20.43
   7  -3  -6  225.69   21.04
   7  -3  -6  231.55   22.82
   7  -3  -6  253.05   21.69
  -7  -3   6  244.44   20.69
  -7  -3   6  254.02   20.51
  -7  -3   6  269.80   21.02
  -7  -3   6  258.92   20.54
   7   3  -6  242.88   20.80
  -7   3   6  244.09   20.84
  -7   3   6  238.74   21.13
   7   3  -6  271.02   21.40
   7   3  -6  260.73   21.38
   5  -3  -6   62.61    6.97
   5  -3  -6   75.15    6.06
  -5  -3   6   61.19    7.18
  -5  -3   6   78.32    6.23
  -5  -3   6   73.81    6.59
  -5   3   6   75.73    6.30
   5   3  -6   73.39    7.70
   5   3  -6   77.24    6.18
  -5   3   6   71.56    6.50
  -5   3   6   67.81    7.15
   5   3  -6   67.12    6.96
  -3  -3   6   14.48    1.86
  -3  -3   6   15.12    2.16
   3  -3  -6   16.13    4.24
  -3  -3   6   21.00    4.14
   3  -3  -6   16.19    1.68
  -3  -3   6   23.38    3.99
   3  -3  -6   18.67    3.57
   3   3  -6   19.13    3.75
   3   3  -6   18.12    3.82
  -3   3   6   14.99    2.11
   3   3  -6   14.89    1.68
   1  -3  -6    8.96    4.04
  -1  -3   6   10.14    1.39
   1  -3  -6    8.67    1.20
   1   3  -6    3.12    2.36
  -1   3   6    8.49    1.51
   1   3  -6    6.14    1.21
  -1   3   6    3.96    2.38
   1  -3   6   16.01    1.78
  -1  -3  -6   14.13    1.64
   1  -3   6   27.02    5.22
   1   3   6   17.92    2.79
  -1   3  -6   16.05    1.99
   1   3   6   20.91    3.43
   3  -3   6  171.10   13.70
   3  -3   6  163.26   14.56
   3  -3   6  149.68   14.13
  -3  -3  -6  165.34   13.50
   3   3   6  159.98   14.39
  -3   3  -6  171.63   13.95
   5  -3   6  117.91   11.40
   5  -3   6  128.87   10.57
   5  -3   6  127.32   11.12
   5  -3   6  127.45   11.39
  -5  -3  -6  123.66   10.37
   5  -3   6  120.12   10.94
   5   3   6  121.57   10.22
  -5   3  -6  117.58   10.74
  -5   3  -6  122.79   10.02
   5   3   6  102.69   10.61
   5   3   6  117.15   10.07
   5   3   6  123.70   10.37
   7  -3   6   19.50    4.18
   7  -3   6   19.92    2.99
   7  -3   6   22.74    2.21
   7  -3   6   17.19    3.45
   7  -3   6   18.75    3.71
  -7  -3  -6   22.37    2.93
   7   3   6   22.27    2.45
  -7   3  -6   22.07    2.40
   7   3   6   19.15    2.73
   7   3   6   20.68    3.50
   7   3   6   22.15    2.95
   7   3   6   23.34    2.48
   9  -3   6    4.34    1.96
   9  -3   6    2.60    2.17
   9  -3   6    5.30    1.55
   9  -3   6    5.97    1.01
   9  -3   6    0.04    3.17
   9   3   6    2.53    1.00
   9   3   6    3.09    1.42
  -9   3  -6    3.22    0.93
   9   3   6    2.12    1.09
  11  -3   6    1.19    0.51
 -11  -3  -6    0.59    0.98
  11  -3   6    2.70    1.34
  11  -3   6    1.01    1.96
  11  -3   6   -0.15    1.64
  11  -3   6    0.72    0.76
  11   3   6    0.37    1.21
 -11   3  -6    1.01    0.82
  11   3   6    0.74    0.86
  11   3   6    1.16    0.99
  13  -3   6   -0.13    2.27
  13  -3   6   -0.10    0.89
  13  -3   6   -0.27    1.24
  13  -3   6    0.10    0.96
 -13   3  -6    0.38    1.06
  13   3   6    0.01    0.69
  13   3   6    0.60    1.04
  16  -4  -6    2.87    1.24
 -16  -4   6    0.88    0.41
 -16  -4   6   -2.18    2.03
  16  -4  -6    3.79    1.89
 -16  -4   6    1.30    0.77
 -14  -4   6    7.23    0.91
  14  -4  -6    8.84    2.25
  14  -4  -6    7.79    2.71
  14  -4  -6    7.81    0.80
 -14  -4   6    6.00    1.35
  14   4  -6    9.37    0.92
 -14   4   6    7.15    1.06
 -14   4   6    6.67    1.44
 -12  -4   6   31.45    2.72
  12  -4  -6   25.48    4.18
  12  -4  -6   33.90    2.71
  12  -4  -6   27.62    5.23
 -12  -4   6   28.79    3.13
 -12  -4   6   29.79    2.99
 -12   4   6   36.25    2.94
  12   4  -6   26.53    3.48
  10  -4  -6    7.18    1.01
 -10  -4   6    9.84    1.59
 -10  -4   6    9.02    1.84
  10  -4  -6   12.03    3.05
 -10  -4   6    7.51    2.16
 -10   4   6   10.99    1.93
 -10   4   6    8.29    1.24
  10   4  -6   10.99    2.02
  10   4  -6    8.44    0.98
  10   4  -6    5.70    1.63
   8  -4  -6    9.49    1.13
  -8  -4   6    9.94    1.76
  -8  -4   6   10.37    2.62
  -8  -4   6   11.09    1.63
   8  -4  -6   15.61    5.19
   8  -4  -6    7.23    2.45
   8   4  -6    8.65    1.82
   8   4  -6   10.20    1.08
   8   4  -6    8.07    2.00
  -8   4   6    9.64    1.41
  -6  -4   6   30.45    4.07
   6  -4  -6   36.27    3.01
  -6  -4   6   31.84    3.25
  -6   4   6   42.39    3.86
   6   4  -6   42.74    3.74
  -4  -4   6   11.26    1.81
   4  -4  -6   11.62    1.19
  -4  -4   6   17.74    3.98
   4  -4  -6    7.89    3.13
  -4  -4   6    8.91    2.35
   4   4  -6    7.51    2.29
  -4   4   6    8.93    2.61
   4   4  -6    8.26    2.01
   4   4  -6   13.06    1.26
  -4   4   6   12.49    2.12
  -2  -4   6   19.70    2.47
  -2   4   6   18.91    3.82
  -2   4   6   29.37    2.85
   2   4  -6   28.81    2.47
   2   4  -6   19.73    3.46
   0  -4  -6   35.77    2.86
   0  -4   6   25.07    5.04
   0  -4   6   29.73    3.58
   0   4   6   37.75    3.51
   0   4  -6   33.61    3.20
   0   4  -6   36.20    4.34
   0   4   6   32.57    4.13
   2  -4   6    1.23    1.69
   2  -4   6    0.52    2.37
   2  -4   6    1.92    1.94
   2   4   6    2.53    0.92
   2   4   6    2.89    1.74
  -2   4  -6    2.15    0.72
  -2   4  -6    3.02    2.05
   4  -4   6    6.76    1.90
   4  -4   6    5.53    2.64
   4  -4   6    9.85    2.20
  -4   4  -6   12.12    1.58
   4   4   6   13.89    1.79
   6  -4   6    7.65    2.84
   6  -4   6   11.38    2.53
   6  -4   6   10.19    2.25
  -6   4  -6   23.02    3.31
   6   4   6   29.16    2.79
  -8  -4  -6    7.43    1.26
   8  -4   6    5.21    1.73
   8  -4   6    7.07    3.00
   8  -4   6    4.13    1.41
   8   4   6    5.05    1.39
   8   4   6    5.18    1.07
 -10  -4  -6   -0.61    0.69
  10  -4   6   -0.70    0.60
  10  -4   6   -0.01    0.43
  10  -4   6    0.55    0.93
  10   4   6   -0.53    1.36
 -10   4  -6    0.30    0.60
  12  -4   6    3.32    0.85
  12   4   6    2.67    1.03
 -12   4  -6    4.13    1.27
 -11  -5   6    0.65    1.60
 -11  -5   6   -0.97    1.45
  11  -5  -6    1.29    1.42
  11  -5  -6   -1.72    2.34
  11  -5  -6    0.42    0.22
  11   5  -6    0.77    0.47
  11   5  -6   -0.34    0.84
   9  -5  -6    0.19    0.23
   9  -5  -6    1.90    3.08
  -9  -5   6   -0.08    1.20
  -9  -5   6    0.39    0.58
   9  -5  -6    1.96    1.62
  -9  -5   6   -0.05    0.79
   9   5  -6    0.44    0.26
   9   5  -6    0.74    0.97
  -7  -5   6    6.02    1.32
   7   5  -6    0.88    1.60
   7   5  -6    1.93    1.13
   7   5  -6    1.82    1.07
  -5  -5   6    0.28    1.31
   5  -5  -6    0.83    2.67
  -5  -5   6    0.81    0.84
   5   5  -6    1.09    1.35
   5   5  -6    0.46    1.16
  -3  -5   6    4.73    1.76
  -3  -5   6    6.12    1.26
  -3   5   6    4.81    2.39
   3   5  -6    5.22    1.45
   3   5  -6    5.14    1.71
  -1  -5   6   -0.19    1.40
   1   5  -6    1.36    1.31
   1   5  -6   -0.80    1.60
  -1  -5  -6    5.82    1.36
  -1  -5  -6    7.45    0.76
  -1   5  -6    5.88    0.81
  -1   5  -6    3.21    1.29
   1   5   6    4.48    2.17
  -3  -5  -6   -0.38    0.67
   3  -5   6    0.87    1.22
  -3  -5  -6    0.74    0.23
  -3   5  -6    0.60    0.40
  -3   5  -6   -0.23    1.06
   3   5   6   -0.70    1.00
  -5  -5  -6    0.12    0.63
   5  -5   6    0.03    1.14
   5  -5   6    2.73    1.80
   5   5   6    0.78    0.89
  -5   5  -6    0.11    1.16
  -5   5  -6    0.39    0.37
   5   5   6    0.39    0.67
   7  -5   6    1.01    0.71
  -7  -5  -6    1.36    1.28
   7   5   6   -1.10    0.95
  -7   5  -6    0.65    1.30
   7   5   6   -0.52    0.66
  -7   5  -6    1.43    0.57
   6  -6  -6    0.12    0.17
   4  -6  -6    6.30    0.60
   4   6  -6    4.17    0.52
   2   6  -6    3.16    0.42
   0  -6  -6    1.60    0.57
   0   6   6    0.16    0.58
  -2   6  -6    1.21    0.38
 -22   0   7    0.41    0.93
 -20   0   7    5.78    2.33
 -20   0   7    3.33    1.25
 -20   0   7    2.38    1.01
  20   0  -7    2.35    1.21
  20   0  -7    8.82    3.08
  18   0  -7    1.72    1.13
 -18   0   7    0.95    1.11
 -18   0   7    0.05    1.97
 -18   0   7    0.89    1.10
  18   0  -7    1.93    1.78
  16   0  -7   92.58    8.03
 -16   0   7   87.32    8.42
 -16   0   7   95.54    7.94
  16   0  -7   90.35    7.96
 -16   0   7   87.80    8.32
  16   0  -7   86.00    7.59
 -16   0   7   88.74    7.64
 -14   0   7    1.48    0.57
 -14   0   7    3.01    1.05
 -14   0   7    1.62    1.19
 -14   0   7    0.50    1.18
  14   0  -7    3.55    1.25
  14   0  -7    3.00    1.32
  14   0  -7    2.73    0.54
 -12   0   7  475.12   38.25
 -12   0   7  466.07   38.52
 -12   0   7  456.07   38.15
  12   0  -7  445.08   37.99
 -12   0   7  453.01   38.38
 -12   0   7  440.08   37.99
  12   0  -7  480.12   38.26
  12   0  -7  462.32   38.89
 -12   0   7  478.63   38.31
 -12   0   7  452.09   38.25
 -10   0   7   13.89    1.64
 -10   0   7   16.58    2.40
  10   0  -7    9.72    1.90
 -10   0   7   11.45    2.00
  -8   0   7   15.09    3.02
  -8   0   7   12.99    2.09
  -8   0   7   10.01    1.59
   8   0  -7   14.11    1.76
   6   0  -7   51.06    4.77
   4   0  -7  272.01   22.61
   2   0  -7   40.51    3.63
   0   0  -7  178.54   15.51
   0   0  -7  172.18   15.49
   0   0  -7  207.74   15.56
  -2   0  -7  253.36   21.95
  -2   0  -7  269.92   22.01
  -2   0  -7  271.12   21.98
   4   0   7   78.94    7.15
  -4   0  -7   82.01    7.13
   4   0   7   90.38    8.07
   4   0   7   82.77    7.13
   4   0   7   94.94    8.38
   4   0   7   78.80    7.10
  -4   0  -7   82.46    7.27
  -4   0  -7   84.13    7.16
   4   0   7   83.14    7.16
   4   0   7   98.07    7.42
  -4   0  -7   67.65    8.43
   4   0   7   73.25    7.17
   4   0   7   86.57    7.64
   6   0   7    1.73    1.05
   6   0   7    1.19    1.11
   6   0   7    3.09    1.12
   6   0   7    2.38    1.05
   6   0   7    4.52    1.95
   6   0   7    0.49    0.54
  -6   0  -7    0.78    1.15
   6   0   7    2.26    2.36
   6   0   7    1.02    0.90
   6   0   7    3.72    1.97
   6   0   7    1.32    1.46
   6   0   7    0.22    0.76
  -6   0  -7    1.83    2.16
   8   0   7    0.57    1.01
   8   0   7    3.18    2.14
   8   0   7    0.70    1.78
   8   0   7    3.81    1.30
   8   0   7    1.26    1.90
   8   0   7    0.83    1.53
  -8   0  -7    1.17    1.42
  10   0   7    0.38    0.52
  10   0   7   -0.03    0.79
  10   0   7    0.90    1.89
  10   0   7    1.73    1.52
  10   0   7   -0.62    1.10
  10   0   7    2.08    1.80
  12   0   7   28.93    3.05
  12   0   7   31.47    3.00
  12   0   7   25.59    3.42
  12   0   7   33.32    4.23
  14   0   7    0.82    0.62
  14   0   7    0.33    0.45
  14   0   7    1.88    1.19
  14   0   7    2.83    1.55
  16   0   7    7.11    1.66
  16   0   7    3.32    1.14
  16   0   7    4.33    0.83
 -21  -1   7    4.12    0.75
 -21  -1   7    3.59    1.16
  21  -1  -7    5.12    1.23
 -21  -1   7    2.37    3.36
 -21   1   7    3.08    0.55
 -21   1   7    3.11    0.87
 -21   1   7    6.74    2.62
  21   1  -7    1.23    1.65
 -19  -1   7    7.34    0.96
 -19  -1   7    5.93    2.11
 -19  -1   7    4.64    1.49
  19  -1  -7    7.57    0.90
  19   1  -7    2.46    0.99
 -19   1   7    2.44    1.31
 -19   1   7    1.09    1.61
 -19   1   7    3.53    0.93
  19   1  -7    4.07    1.58
 -17  -1   7   10.47    1.19
  17  -1  -7    8.99    1.13
  17   1  -7   18.46    2.38
 -17   1   7   15.80    2.20
  17   1  -7   18.81    2.54
 -15  -1   7  150.86   12.59
 -15  -1   7  148.16   12.78
  15  -1  -7  142.99   12.59
  15  -1  -7  146.27   12.65
 -15  -1   7  131.31   12.23
 -15  -1   7  160.76   12.94
  15  -1  -7  139.11   12.28
 -15  -1   7  153.52   12.47
 -15   1   7  147.88   12.97
  15   1  -7  156.69   12.62
  15   1  -7  136.70   12.26
  15   1  -7  149.18   12.60
 -15   1   7  157.56   13.12
 -15   1   7  143.94   12.57
 -15   1   7  137.22   12.32
  13  -1  -7  175.20   16.87
 -13  -1   7  235.97   17.56
 -13  -1   7  177.08   16.84
  13  -1  -7  203.06   17.17
 -13  -1   7  224.07   17.64
 -13  -1   7  185.54   16.99
  13  -1  -7  225.72   17.38
 -13   1   7  200.68   17.19
 -13   1   7  200.77   17.22
  13   1  -7  221.88   17.18
 -13   1   7  215.59   17.48
  13   1  -7  173.84   16.79
 -13   1   7  194.13   16.90
  13   1  -7  213.31   17.24
  11  -1  -7   64.72    5.62
  11  -1  -7   71.91    6.31
 -11  -1   7   60.14    5.56
 -11   1   7  115.50    9.74
  11   1  -7  113.22    9.81
  11   1  -7  108.94    9.38
 -11   1   7   93.62    9.33
 -11   1   7  108.86    9.42
  -9  -1   7   63.60    6.79
  -9  -1   7   69.75    5.76
  -9  -1   7   62.16    5.84
  -9  -1   7   77.71    6.33
   9  -1  -7   62.66    5.75
   9  -1  -7   67.48    6.17
  -9  -1   7   77.03    6.63
  -9  -1   7   62.11    5.94
   9   1  -7   66.82    6.16
  -9   1   7   66.92    6.40
  -9   1   7   69.01    6.56
  -9   1   7   68.65    6.16
  -9   1   7   69.30    5.83
  -9   1   7   64.08    6.10
  -9   1   7   67.47    5.80
   9   1  -7   69.17    6.07
   9   1  -7   60.10    5.63
  -7  -1   7   20.21    2.30
   7  -1  -7   22.22    2.38
   7   1  -7   24.59    2.75
  -7   1   7   30.67    4.26
   7   1  -7   25.11    2.71
   5  -1  -7  542.40   44.88
  -5   1   7  512.09   43.67
   5   1  -7  541.05   43.69
   5   1  -7  533.07   43.72
  -3  -1   7 1787.28  151.08
   3  -1  -7 1891.78  151.13
   3  -1  -7 1835.97  151.70
   3   1  -7 1755.18  147.27
   3   1  -7 1827.83  147.18
   1  -1  -7  448.55   37.07
   1  -1  -7  443.75   37.41
   1   1  -7  417.67   34.84
   1   1  -7  425.98   34.77
  -1  -1  -7   60.19    5.52
  -1  -1  -7   54.86    5.25
  -1   1  -7   51.57    5.30
   3  -1   7  334.87   28.58
  -3  -1  -7  359.83   28.64
   3  -1   7  341.18   28.40
  -3  -1  -7  373.79   28.29
   3  -1   7  340.26   28.34
   3  -1   7  338.03   28.56
   3  -1   7  316.56   28.74
   3  -1   7  386.12   28.92
  -3  -1  -7  317.67   28.38
   3  -1   7  314.08   28.68
  -3  -1  -7  346.63   28.98
   3   1   7  375.51   31.19
  -3   1  -7  355.79   31.15
   3   1   7  379.90   31.08
   3   1   7  354.79   31.06
   3   1   7  377.01   30.98
   3   1   7  412.25   31.21
   3   1   7  377.43   31.00
   3   1   7  367.47   30.96
   3   1   7  382.87   31.13
   3   1   7  367.20   30.98
   5  -1   7   11.10    1.85
   5  -1   7   14.29    1.76
   5  -1   7    9.69    2.33
   5  -1   7    9.82    1.96
   5  -1   7   14.56    1.83
  -5  -1  -7    9.95    2.90
   5  -1   7   11.07    2.05
   5  -1   7   15.56    2.17
   5  -1   7    6.89    2.47
   5  -1   7   16.42    3.10
   5   1   7   21.87    2.28
   5   1   7   14.78    3.23
  -5   1  -7   14.44    2.32
   5   1   7   21.12    2.58
   5   1   7   19.09    2.74
   5   1   7   19.18    2.48
   5   1   7   18.42    2.18
   5   1   7   18.05    2.23
   5   1   7   22.14    2.38
   5   1   7   16.56    2.47
   5   1   7   21.10    3.03
   7  -1   7    2.37    0.65
   7  -1   7    1.93    0.88
   7  -1   7    2.23    1.31
   7  -1   7    3.04    1.27
   7  -1   7    2.22    1.77
   7  -1   7    5.56    1.75
   7  -1   7    1.10    0.88
   7   1   7    2.25    1.61
   7   1   7    1.28    1.83
   7   1   7    2.69    1.37
   7   1   7    0.99    1.37
   7   1   7    1.45    1.15
   7   1   7    2.06    0.88
   7   1   7    2.02    2.10
   7   1   7    1.53    1.05
   9  -1   7   45.79    3.66
   9  -1   7   33.11    4.93
   9  -1   7   37.90    4.41
   9  -1   7   31.47    4.41
   9   1   7   32.71    4.83
   9   1   7   28.92    4.40
   9   1   7   41.56    3.52
   9   1   7   36.77    3.92
  11  -1   7    6.34    1.06
  11  -1   7    8.05    1.26
  11  -1   7    8.35    1.43
  11   1   7    8.81    1.81
  11   1   7    8.15    1.49
  11   1   7    7.50    2.23
  11   1   7    7.27    1.45
  13  -1   7    2.53    1.51
  13  -1   7    2.32    0.89
  13  -1   7    2.63    0.58
  13   1   7    4.61    2.12
  13   1   7    3.11    0.90
  13   1   7    3.00    1.15
  15  -1   7    2.77    1.15
  15  -1   7    5.20    1.65
  15   1   7    5.95    2.09
  15   1   7    8.35    1.07
  20  -2  -7    3.46    1.06
  20  -2  -7    2.30    0.47
  20  -2  -7    2.80    1.90
 -20  -2   7    1.83    0.55
 -20  -2   7   -0.34    2.79
 -20  -2   7    3.94    1.28
 -20   2   7    2.43    0.80
 -20   2   7    1.24    0.52
 -18  -2   7    2.42    0.90
 -18  -2   7    2.61    1.90
  18  -2  -7    3.08    1.63
 -18  -2   7    2.34    0.55
  18  -2  -7    2.70    1.04
 -18  -2   7    1.87    1.48
  18  -2  -7    3.39    0.56
  18   2  -7    3.64    0.62
 -18   2   7    2.39    0.87
  18   2  -7    0.98    0.90
 -18   2   7    2.65    0.59
 -18   2   7    2.22    1.57
 -16  -2   7    3.57    1.68
  16  -2  -7    2.92    1.17
 -16  -2   7    2.94    1.56
 -16  -2   7    2.48    0.57
  16  -2  -7    4.30    0.77
  16  -2  -7    3.93    1.64
 -16  -2   7    2.40    0.95
 -16   2   7    0.90    1.37
  16   2  -7    4.77    0.69
  16   2  -7    3.64    2.01
 -16   2   7    2.47    1.77
 -16   2   7    3.85    0.77
 -16   2   7    1.63    1.02
  16   2  -7    2.56    1.05
 -14  -2   7   56.01    4.28
 -14  -2   7   43.12    5.17
  14  -2  -7   40.96    5.53
 -14  -2   7   47.35    5.44
  14  -2  -7   54.45    4.34
  14  -2  -7   43.25    4.73
 -14  -2   7   51.79    4.55
 -14   2   7   52.71    4.22
  14   2  -7   54.32    4.07
  14   2  -7   45.34    4.79
 -14   2   7   40.77    5.10
  14   2  -7   44.95    4.57
 -14   2   7   45.31    4.52
 -14   2   7   36.92    5.05
  12  -2  -7   82.13    7.91
 -12  -2   7   91.93    7.76
 -12  -2   7   84.04    7.51
 -12  -2   7   92.55    8.53
 -12  -2   7  103.63    8.36
 -12  -2   7   85.03    7.66
  12  -2  -7   86.24    7.61
  12   2  -7   90.13    7.74
  12   2  -7   92.54    7.97
 -12   2   7   84.43    7.42
 -12   2   7   76.75    8.14
 -12   2   7   88.60    7.76
 -12   2   7   86.12    8.31
  12   2  -7   87.61    7.33
 -10  -2   7   59.07    5.01
 -10  -2   7   48.79    4.86
  10  -2  -7   55.19    4.81
 -10  -2   7   53.93    6.33
 -10  -2   7   56.03    4.68
  10  -2  -7   46.35    5.89
 -10  -2   7   61.58    5.50
 -10  -2   7   53.53    4.86
 -10   2   7   58.19    5.21
 -10   2   7   53.92    5.71
  10   2  -7   54.11    4.68
  10   2  -7   54.96    6.09
  10   2  -7   55.67    6.45
 -10   2   7   51.45    5.63
 -10   2   7   53.64    4.83
   8  -2  -7  213.82   18.33
   8  -2  -7  213.57   17.88
  -8  -2   7  214.16   17.97
  -8  -2   7  181.06   17.88
  -8  -2   7  211.52   17.90
  -8  -2   7  239.05   18.25
  -8  -2   7  227.97   18.38
   8  -2  -7  218.90   18.21
   8   2  -7  196.64   17.04
  -8   2   7  217.27   17.08
   8   2  -7  173.91   16.39
  -8   2   7  217.75   16.76
  -8   2   7  183.59   16.48
   8   2  -7  226.20   17.02
  -8   2   7  175.57   16.65
   6  -2  -7  506.27   42.12
  -6  -2   7  505.91   42.19
  -6  -2   7  541.42   42.37
   6  -2  -7  517.31   42.49
  -6  -2   7  505.23   42.13
  -6  -2   7  550.36   42.48
  -6  -2   7  434.84   42.12
  -6  -2   7  525.95   42.51
   6   2  -7  532.33   40.60
  -6   2   7  454.14   40.39
  -6   2   7  468.71   40.53
  -6   2   7  521.88   40.38
  -6   2   7  474.88   40.27
   6   2  -7  470.00   40.09
   4  -2  -7  430.02   37.88
  -4  -2   7  488.98   37.79
  -4  -2   7  463.09   37.96
  -4  -2   7  414.57   37.57
   4  -2  -7  449.33   38.09
  -4  -2   7  486.68   37.86
   4   2  -7  401.50   34.40
  -4   2   7  442.98   34.27
  -4   2   7  454.83   34.44
   4   2  -7  397.65   34.07
  -4   2   7  367.89   34.15
   2  -2  -7   42.92    4.17
  -2  -2   7   35.32    3.60
  -2  -2   7   45.34    4.49
  -2  -2   7   43.68    4.88
   2  -2  -7   36.32    5.33
  -2  -2   7   48.61    4.55
  -2  -2   7   32.89    4.05
   2   2  -7   39.95    4.03
  -2   2   7   36.29    3.65
  -2   2   7   42.35    3.85
   0  -2   7   74.63    7.67
   0  -2   7   73.95    6.93
   0  -2  -7   66.35    7.39
   0  -2   7   70.95    7.01
   0  -2  -7   71.15    6.76
   0  -2   7   76.41    6.82
   0   2   7   60.57    5.65
   0   2   7   71.43    5.67
   0   2  -7   60.69    5.95
   2  -2   7   14.30    2.82
   2  -2   7   14.85    2.66
   2  -2   7   16.96    1.75
   2  -2   7   17.28    2.14
  -2  -2  -7   10.92    3.34
   2  -2   7   11.84    2.78
   2  -2   7   14.09    2.65
  -2  -2  -7   17.79    2.93
   2   2   7   15.41    2.62
  -2   2  -7   18.57    2.99
   2   2   7   17.76    2.07
   2   2   7   18.21    2.70
   2   2   7   16.23    2.08
   2   2   7   17.38    2.96
   4  -2   7   59.66    5.62
   4  -2   7   40.97    5.19
  -4  -2  -7   45.60    7.61
   4   2   7   86.87    7.20
   4   2   7   75.31    7.32
   4   2   7   79.22    7.45
  -4   2  -7   76.13    7.94
   4   2   7   87.72    7.12
   6  -2   7   20.47    2.94
   6  -2   7   17.48    4.10
   6  -2   7   16.05    3.10
   6  -2   7   23.25    2.11
   6  -2   7   15.47    2.80
   6   2   7   22.61    3.09
   6   2   7   24.19    3.25
   6   2   7   24.46    2.65
   6   2   7   28.25    2.78
   6   2   7   26.12    2.83
   8  -2   7   33.73    4.54
   8  -2   7   37.36    4.95
   8  -2   7   38.49    3.35
   8  -2   7   34.17    3.61
   8  -2   7   34.50    3.80
   8  -2   7   33.61    3.99
   8   2   7   40.79    3.68
   8   2   7   38.13    6.30
   8   2   7   40.15    3.67
   8   2   7   33.77    4.01
   8   2   7   32.04    3.55
  10  -2   7    0.64    0.84
  10  -2   7    0.29    1.34
  10  -2   7    2.32    1.96
  10  -2   7    1.30    1.10
  10  -2   7    0.67    1.58
  10   2   7    2.35    0.93
  10   2   7    1.59    0.97
  10   2   7   -2.40    2.98
  10   2   7    2.37    2.25
  10   2   7    0.69    1.22
  12  -2   7    3.43    1.62
  12  -2   7    0.99    0.89
  12  -2   7    1.67    0.54
  12  -2   7    3.34    1.41
  12  -2   7    5.05    1.94
  12   2   7    1.44    0.77
  12   2   7    1.20    2.96
  12   2   7    1.21    1.18
  12   2   7    0.04    1.18
  14  -2   7    2.40    1.26
  14  -2   7    2.60    1.68
 -14  -2  -7    3.52    1.94
  14  -2   7    1.12    1.27
  14   2   7    1.62    0.89
  14   2   7    2.25    4.78
  19  -3  -7    0.26    1.65
 -19   3   7   -0.28    0.60
 -17  -3   7    0.39    0.41
 -17  -3   7    0.63    0.76
  17  -3  -7    0.06    1.23
  17  -3  -7    0.25    2.23
  17  -3  -7    1.95    1.05
 -17  -3   7    1.01    1.82
 -17  -3   7   -0.26    1.45
  17  -3  -7    0.01    0.28
  17   3  -7    0.92    0.82
  17   3  -7    0.13    0.36
 -17   3   7    0.00    0.52
 -17   3   7    0.40    0.71
  15  -3  -7    3.08    0.54
 -15  -3   7    2.37    0.58
 -15  -3   7    1.76    2.03
  15  -3  -7    3.25    1.47
  15  -3  -7    2.31    1.64
 -15  -3   7    2.95    0.96
  15  -3  -7    4.37    3.07
 -15  -3   7    1.05    1.86
  15   3  -7    1.29    1.06
 -15   3   7    2.91    0.71
  15   3  -7    1.46    1.16
 -15   3   7    1.62    1.01
 -13  -3   7   27.29    2.82
 -13  -3   7   29.12    2.52
  13  -3  -7   28.76    2.53
 -13  -3   7   25.60    2.87
  13  -3  -7   19.59    4.64
 -13   3   7   10.03    2.44
  13   3  -7   16.17    2.55
  13   3  -7   13.39    2.12
  11  -3  -7   49.54    5.82
 -11  -3   7   59.30    5.23
 -11  -3   7   60.64    5.01
 -11  -3   7   63.39    5.35
  11  -3  -7   60.61    5.09
 -11  -3   7   55.02    5.91
  11  -3  -7   51.96    8.55
 -11   3   7   51.77    5.38
 -11   3   7   57.76    5.04
  11   3  -7   58.36    5.59
  11   3  -7   64.76    4.94
  11   3  -7   51.35    5.42
   9  -3  -7  128.24    9.47
   9  -3  -7   93.63   10.68
  -9  -3   7  118.66    9.55
   9  -3  -7   97.38   10.06
  -9  -3   7  115.40    9.63
   9   3  -7  123.13    9.18
   9   3  -7  107.56    9.70
   9   3  -7   94.42    9.74
  -9   3   7  120.48    9.26
  -9   3   7   97.57    9.56
  -7  -3   7   92.40    7.30
  -7  -3   7   80.47    7.27
   7  -3  -7   79.61    7.27
  -7   3   7   89.30    8.10
   7   3  -7   98.59    8.69
  -7   3   7  104.30    8.32
   7   3  -7   83.93    7.87
  -5  -3   7   38.99    3.54
  -5  -3   7   34.98    4.52
  -5  -3   7   35.86    4.28
  -5  -3   7   33.96    4.84
   5  -3  -7   31.59    5.49
   5  -3  -7   40.82    3.49
  -5   3   7   39.44    4.04
   5   3  -7   43.95    3.68
  -3  -3   7  142.81   12.58
   3  -3  -7  147.59   11.86
  -3  -3   7  128.84   12.48
  -3  -3   7  157.01   12.06
   3  -3  -7  117.81   13.34
  -3  -3   7  146.64   12.40
  -3  -3   7  147.63   11.95
   3   3  -7  152.22   13.38
   3   3  -7  151.10   12.67
  -1  -3   7   80.86    8.62
  -1  -3   7  103.12    8.06
  -1  -3   7  100.28    8.26
   1  -3  -7   97.64    7.92
  -1  -3   7   83.98    8.81
  -1   3   7  102.35    8.67
   1   3  -7  109.37    8.53
   1   3  -7   83.69    9.95
   1  -3   7  170.14   16.19
   1  -3   7  193.82   15.25
  -1  -3  -7  187.68   15.09
   1  -3   7  175.36   15.89
   1  -3   7  159.26   15.99
   1  -3   7  203.57   16.48
   1   3   7  219.16   18.37
   1   3   7  197.56   18.06
  -1   3  -7  220.04   17.73
  -3  -3  -7   34.43    3.06
   3  -3   7   32.27    4.92
   3  -3   7   29.64    3.90
   3  -3   7   38.00    3.26
   3  -3   7   34.13    4.70
   3  -3   7   31.69    4.25
   3   3   7   34.65    3.96
   3   3   7   31.94    3.92
  -3   3  -7   36.83    3.42
   3   3   7   39.46    3.53
   3   3   7   31.46    4.25
   5  -3   7  102.79    9.88
   5  -3   7  112.69   10.25
   5  -3   7  111.77    9.83
   5  -3   7  117.54   10.46
   5   3   7  138.98   13.20
   5   3   7  168.43   12.95
  -5   3  -7  168.41   12.88
   5   3   7  149.38   13.19
   5   3   7  158.84   13.02
   5   3   7  128.98   13.13
   7  -3   7   21.41    2.97
   7  -3   7   23.00    3.92
   7  -3   7   24.00    2.34
   7  -3   7   19.34    3.77
   7   3   7   17.93    2.64
   7   3   7   21.83    2.30
  -7   3  -7   16.73    2.23
   7   3   7   17.32    3.20
   7   3   7   18.96    2.17
   7   3   7   19.76    2.51
   9  -3   7    5.90    2.54
   9  -3   7   11.58    2.55
   9   3   7    6.34    1.60
   9   3   7    4.84    2.89
   9   3   7    5.06    1.23
  11  -3   7   -1.35    1.40
 -11  -3  -7    0.69    1.28
  11  -3   7   -1.76    1.76
  11  -3   7   -0.22    0.98
  11  -3   7    0.51    0.68
  11  -3   7    0.12    0.38
  11   3   7   -0.40    0.87
  11   3   7    0.02    0.99
  11   3   7    0.49    0.81
  13  -3   7    1.43    0.85
  13   3   7    3.06    1.06
  16  -4  -7    1.40    1.19
 -16  -4   7    1.01    0.81
 -16  -4   7   -0.65    1.45
  16  -4  -7    1.35    2.18
  14  -4  -7    1.53    2.75
 -14  -4   7    0.85    1.53
  14  -4  -7    1.12    1.30
 -14  -4   7    2.09    0.51
 -14  -4   7    2.21    0.90
  14   4  -7   -0.09    0.91
  14   4  -7    1.86    1.01
 -12  -4   7   11.08    1.70
  12  -4  -7   13.26    4.06
  12  -4  -7   12.23    2.89
 -12  -4   7   11.78    1.31
  12  -4  -7   14.22    1.29
 -12  -4   7   10.42    1.90
  12   4  -7    6.08    1.36
  12   4  -7    6.42    1.41
  10  -4  -7    6.49    5.25
 -10  -4   7   12.55    1.35
  10  -4  -7    5.36    3.45
 -10  -4   7   10.25    1.61
 -10  -4   7    9.49    1.90
  -8  -4   7   45.05    3.94
   8  -4  -7   44.08    3.66
  -8  -4   7   39.15    4.24
   8  -4  -7   35.18    5.12
   8   4  -7   46.54    3.54
   8   4  -7   35.20    4.27
   8   4  -7   36.04    4.25
   6  -4  -7   10.44    1.13
  -6  -4   7    8.66    1.66
  -6   4   7    6.18    1.54
   6   4  -7    3.56    1.73
   6   4  -7    4.34    1.67
  -4  -4   7   84.45    8.47
  -4  -4   7   95.31    7.74
  -4  -4   7   72.83    8.20
   4  -4  -7  100.48    7.53
   4   4  -7  110.85    8.58
  -4   4   7  101.76    8.78
   4   4  -7   91.70    9.07
  -2  -4   7   15.05    2.36
  -2  -4   7   16.48    1.96
   2  -4  -7   14.08    1.50
   2   4  -7    9.58    2.17
   2   4  -7   12.13    1.42
  -2   4   7   15.13    1.87
   0  -4   7    7.91    2.13
   0  -4   7    9.23    2.47
   0  -4   7   10.07    2.34
   0  -4   7    9.43    2.24
   0   4  -7   22.89    2.21
   0   4   7   22.01    2.52
   2  -4   7   24.11    3.25
   2  -4   7   29.53    4.16
   2  -4   7   25.95    3.40
   2  -4   7   22.54    2.35
  -2  -4  -7   22.76    2.15
   2   4   7   25.75    2.64
   2   4   7   17.04    3.13
  -2   4  -7   23.62    2.30
  -2   4  -7   24.62    3.60
   4  -4   7    8.70    1.27
  -4   4  -7    3.64    2.02
   4   4   7    3.08    2.13
   4   4   7    2.52    1.51
   6  -4   7    2.54    1.59
  -6  -4  -7    3.62    1.10
   6  -4   7    5.01    2.24
   6  -4   7    3.71    1.46
  -6   4  -7    5.39    0.89
   6   4   7    3.20    1.39
   8  -4   7   27.03    2.56
   8   4   7   10.42    1.84
   8   4   7   10.53    1.43
  10  -4   7   10.04    1.67
  10  -4   7   14.15    1.41
 -10  -4  -7   11.67    1.58
  10   4   7    4.74    1.24
 -10   4  -7    8.23    1.73
  11   5  -7    3.67    1.00
  -9  -5   7    7.75    1.23
   7  -5  -7    1.03    2.05
  -7  -5   7    0.69    0.69
  -7  -5   7    0.48    1.21
   7  -5  -7    0.88    0.28
   7   5  -7    0.53    0.27
   7   5  -7   -0.16    1.33
   7   5  -7    0.06    0.90
  -5  -5   7    0.65    1.22
  -5  -5   7    2.88    0.88
   5   5  -7    1.38    1.21
   5   5  -7    1.73    1.23
  -3  -5   7    7.54    1.61
  -3  -5   7    4.34    1.50
   3   5  -7    5.59    1.60
   3   5  -7    5.29    1.34
  -1  -5   7   -0.78    1.34
  -1  -5   7    0.45    1.25
   1  -5  -7    0.77    0.27
   1   5  -7   -0.07    1.19
  -1   5   7    0.81    0.79
   1   5  -7    0.88    0.36
   1   5  -7    0.11    1.37
  -1   5   7    0.39    1.35
   1  -5   7   -0.66    1.18
  -1  -5  -7    0.22    0.70
   1   5   7   -0.35    2.12
   1   5   7    0.45    1.14
  -1   5  -7   -0.14    1.12
  -1   5  -7    0.94    0.39
  -3  -5  -7    1.73    0.74
   3  -5   7    0.48    1.24
  -3   5  -7    1.86    1.14
   3   5   7    0.97    1.02
  -3   5  -7    2.79    0.50
   5  -5   7   -0.56    0.62
  -5  -5  -7    0.46    0.81
   5  -5   7    0.64    0.99
   5   5   7   -1.25    0.91
  -5   5  -7    0.28    0.38
  -5   5  -7    1.13    1.09
   5   5   7    0.66    0.67
  -7  -5  -7    0.69    0.53
   7  -5   7    0.13    0.52
   7   5   7    0.89    0.80
  -7   5  -7   -0.18    1.36
  -7   5  -7    0.93    0.38
  -7   5  -7    0.53    1.11
   4  -6  -7    1.17    0.20
   2   6  -7    4.48    0.52
 -22   0   8   17.49    2.13
  20   0  -8   39.90    4.30
 -20   0   8   46.83    4.45
 -20   0   8   51.12    3.99
 -18   0   8    3.61    2.02
 -18   0   8    3.71    1.85
  18   0  -8    0.91    1.11
  18   0  -8    2.35    1.28
 -18   0   8    2.29    1.16
 -16   0   8  287.35   22.20
  16   0  -8  266.56   21.85
  16   0  -8  252.11   21.78
 -16   0   8  264.85   21.78
 -16   0   8  237.98   21.54
  16   0  -8  222.36   21.50
 -16   0   8  289.79   22.19
 -14   0   8  739.60   60.00
 -14   0   8  744.01   60.04
 -14   0   8  760.46   59.84
 -14   0   8  710.36   59.89
 -14   0   8  710.73   60.40
 -14   0   8  702.99   60.30
  14   0  -8  735.05   60.09
  14   0  -8  739.32   59.83
  14   0  -8  697.97   60.03
 -12   0   8    9.35    2.29
 -12   0   8    9.38    1.74
  12   0  -8    9.48    1.77
 -12   0   8    9.49    1.76
  12   0  -8    7.05    2.11
 -12   0   8    8.47    1.47
 -12   0   8    5.85    1.84
  12   0  -8   11.36    1.16
 -12   0   8    8.06    2.33
 -12   0   8    9.22    1.28
 -10   0   8   43.74    3.90
  10   0  -8   45.37    4.40
  10   0  -8   41.33    3.79
  -8   0   8  521.43   42.50
   8   0  -8  463.59   42.03
   8   0  -8  508.62   42.34
  -8   0   8  507.35   42.19
  -8   0   8  552.10   42.29
   6   0  -8    7.83    1.41
   4   0  -8    2.19    0.72
   2   0  -8   29.05    2.80
   2   0  -8   28.30    2.76
   0   0   8   14.91    2.02
   0   0  -8   17.16    2.33
   0   0   8   14.59    2.16
   0   0  -8   21.74    2.06
   0   0   8   15.53    2.29
   0   0   8   19.99    2.38
   0   0  -8   21.37    2.12
   2   0   8  330.90   27.32
   2   0   8  323.40   27.44
  -2   0  -8  330.26   27.46
   2   0   8  338.78   27.49
  -2   0  -8  321.20   27.45
   2   0   8  331.35   27.36
   2   0   8  342.47   28.02
   2   0   8  345.68   27.61
   2   0   8  336.60   27.35
   2   0   8  326.51   27.62
   2   0   8  316.08   27.65
   2   0   8  323.10   27.31
  -2   0  -8  333.15   27.40
   4   0   8   67.84    6.65
  -4   0  -8   69.37    6.69
   4   0   8   80.46    6.59
   4   0   8   74.40    6.55
   4   0   8   74.12    7.17
   4   0   8   78.40    6.61
   4   0   8   76.54    6.63
   4   0   8   81.51    7.25
   4   0   8   86.10    6.90
   6   0   8    0.32    1.81
   6   0   8    1.07    1.60
   6   0   8    1.09    2.02
   6   0   8    0.56    1.44
   6   0   8    0.43    0.78
   6   0   8    1.27    1.03
  -6   0  -8   -0.27    1.21
   6   0   8    1.14    1.73
   6   0   8    1.18    1.98
   6   0   8    0.14    0.90
   6   0   8    0.02    1.01
   8   0   8   10.31    2.47
   8   0   8   12.29    2.26
   8   0   8   14.74    2.09
   8   0   8   12.99    2.75
   8   0   8   13.23    2.01
  10   0   8   18.33    2.88
  10   0   8   27.71    2.33
  10   0   8   21.49    3.96
  10   0   8   16.74    2.64
  10   0   8   27.07    2.57
  10   0   8   16.76    3.02
  12   0   8   25.48    2.24
  12   0   8   18.77    2.36
  14   0   8    2.41    0.70
  14   0   8   -0.02    1.62
 -21  -1   8   -0.50    0.99
 -21  -1   8   -2.92    2.19
  21  -1  -8    0.51    1.02
 -21   1   8    1.73    0.94
  21   1  -8   -0.86    2.77
 -21   1   8   -1.28    1.94
 -19  -1   8    5.00    1.28
  19  -1  -8    5.65    0.80
 -19  -1   8    5.53    0.91
 -19  -1   8   10.49    2.50
  19  -1  -8    8.12    1.52
 -19   1   8    8.02    1.81
  19   1  -8    5.55    1.45
 -19   1   8    9.53    2.09
  19   1  -8    5.72    0.83
  19   1  -8    6.60    1.24
 -19   1   8    4.96    0.90
 -19   1   8    7.22    1.51
  17  -1  -8   19.82    5.12
  17  -1  -8   16.22    2.00
  17  -1  -8   13.78    1.57
 -17  -1   8   14.71    2.83
 -17  -1   8   16.89    2.03
 -17  -1   8   14.10    1.58
 -17   1   8   14.24    1.82
  17   1  -8   19.28    2.27
 -17   1   8   16.62    2.17
 -17   1   8   21.25    2.96
  17   1  -8   16.58    2.43
 -17   1   8   18.15    3.01
  17   1  -8   14.98    1.61
  15  -1  -8   26.97    2.90
 -15  -1   8   23.90    2.73
 -15  -1   8   25.59    3.71
  15  -1  -8   26.48    2.37
 -15  -1   8   20.00    3.04
  15  -1  -8   23.29    3.31
 -15  -1   8   23.24    2.32
 -15   1   8   23.03    2.38
 -15   1   8   23.62    2.79
  15   1  -8   19.57    2.87
  15   1  -8   24.11    2.26
 -15   1   8   28.73    3.64
 -15   1   8   28.91    3.67
 -13  -1   8  112.92    9.08
 -13  -1   8  111.71   10.58
  13  -1  -8  114.25    9.13
 -13  -1   8  106.40    9.89
 -13  -1   8  106.53    9.57
  13  -1  -8   87.01   11.00
  13  -1  -8  102.88    9.40
 -13  -1   8  112.88    9.33
 -13   1   8   99.87    9.90
  13   1  -8  113.28    9.09
 -13   1   8  103.08    9.73
 -13   1   8  108.69    9.45
  13   1  -8  110.48    9.47
 -13   1   8  108.39    9.94
 -13   1   8  111.67    9.17
 -11  -1   8  228.03   18.42
 -11  -1   8  203.75   18.55
 -11  -1   8  236.91   17.93
  11  -1  -8  236.59   18.09
 -11  -1   8  199.14   18.53
  11  -1  -8  189.45   18.44
  11   1  -8  206.33   17.51
 -11   1   8  185.48   17.89
 -11   1   8  207.72   17.51
  11   1  -8  221.79   17.88
 -11   1   8  207.78   17.39
  11   1  -8  196.61   17.76
 -11   1   8  235.65   17.29
 -11   1   8  188.59   18.08
 -11   1   8  202.90   17.69
 -11   1   8  218.70   17.58
  -9  -1   8  132.44   12.20
   9  -1  -8  161.13   12.07
   9  -1  -8  152.00   12.51
  -9  -1   8  120.37   12.46
  -9  -1   8  152.71   12.03
   9   1  -8  142.53   12.01
  -9   1   8  131.35   11.89
  -9   1   8  151.57   11.63
  -9   1   8  112.01   12.03
   9   1  -8  145.35   11.96
   9   1  -8  147.38   11.49
  -9   1   8  137.94   11.70
  -9   1   8  134.61   11.90
  -7  -1   8   79.95    7.63
   7  -1  -8   92.97    7.53
  -7  -1   8   85.05    7.20
  -7  -1   8   82.64    7.51
  -7  -1   8   78.65    7.40
  -7   1   8   71.94    7.60
   7   1  -8   89.98    7.32
  -7   1   8   75.76    7.32
   7   1  -8   78.67    6.88
  -7   1   8   81.91    7.10
   7   1  -8   91.25    7.32
  -5  -1   8  453.96   37.69
  -5  -1   8  436.34   37.48
   5  -1  -8  471.45   37.72
   5   1  -8  432.15   34.74
  -5   1   8  424.87   34.62
  -5   1   8  398.17   34.71
   3  -1  -8  486.32   39.38
  -3  -1   8  493.26   39.40
  -3  -1   8  419.33   39.21
   3  -1  -8  502.67   39.46
   3   1  -8  521.08   41.81
  -3   1   8  472.99   41.64
  -3   1   8  524.82   41.59
   3   1  -8  498.86   41.65
   1  -1  -8  163.83   14.23
  -1  -1   8  140.05   13.87
  -1  -1   8  191.82   14.66
   1  -1  -8  174.35   14.25
  -1  -1   8  153.98   13.93
  -1  -1   8  179.51   14.15
  -1  -1   8  163.14   13.83
  -1   1   8  198.14   14.94
  -1   1   8  159.84   14.91
   1   1  -8  171.88   14.83
  -1   1   8  179.23   14.87
   1   1  -8  178.40   15.06
  -1   1   8  182.76   14.87
  -1  -1  -8   54.48    6.29
   1  -1   8   57.73    5.88
   1  -1   8   65.94    5.55
   1  -1   8   62.18    6.94
   1  -1   8   62.91    5.49
   1  -1   8   58.32    5.44
   1  -1   8   60.90    5.70
  -1  -1  -8   72.60    5.52
   1  -1   8   54.84    6.61
  -1  -1  -8   72.10    5.91
   1  -1   8   57.48    6.42
   1  -1   8   64.12    5.47
   1   1   8   65.05    6.05
   1   1   8   65.22    5.90
   1   1   8   71.02    6.71
   1   1   8   72.82    6.01
   1   1   8   63.52    6.21
   1   1   8   65.48    6.12
   1   1   8   68.71    5.88
  -1   1  -8   70.48    6.13
   1   1   8   62.84    5.96
   1   1   8   70.32    5.95
  -3  -1  -8   10.93    2.89
   3  -1   8   10.74    1.59
   3  -1   8   12.84    1.94
   3  -1   8   11.14    1.67
  -3  -1  -8    8.11    1.88
   3  -1   8    7.88    1.52
   3  -1   8   11.59    1.62
   3  -1   8    9.13    1.38
  -3   1  -8    5.57    1.78
   3   1   8    8.75    1.38
   3   1   8   10.42    1.69
   3   1   8    6.78    1.60
   3   1   8   12.31    1.77
   3   1   8    9.76    1.46
   5  -1   8   44.04    3.92
   5  -1   8   40.06    4.40
   5  -1   8   41.15    3.81
   5  -1   8   40.82    4.11
   5  -1   8   44.51    6.68
   5  -1   8   46.80    5.08
   5  -1   8   40.24    3.95
   5  -1   8   41.44    5.12
   5  -1   8   43.45    3.93
   5  -1   8   38.10    4.06
   5   1   8   46.27    4.21
   5   1   8   45.67    4.11
   5   1   8   46.38    4.09
   5   1   8   37.45    4.45
   5   1   8   42.25    4.17
   5   1   8   46.07    4.20
   5   1   8   43.46    5.50
  -5   1  -8   43.12    4.54
   5   1   8   44.79    4.37
   5   1   8   46.71    4.27
   5   1   8   38.54    6.15
   7  -1   8    7.57    1.35
   7  -1   8    9.41    1.63
   7  -1   8    5.06    1.87
   7  -1   8    8.14    2.19
   7  -1   8   11.01    1.65
   7  -1   8    8.65    2.53
   7  -1   8    9.50    2.05
   7   1   8   10.59    2.26
   7   1   8   13.12    1.74
   7   1   8    9.25    1.66
   7   1   8   14.22    2.27
   7   1   8    8.94    1.91
  -7   1  -8    8.88    1.98
   7   1   8    7.09    2.72
   9  -1   8   52.42    4.66
   9  -1   8   49.51    4.79
   9  -1   8   53.36    5.64
   9  -1   8   54.69    5.35
   9  -1   8   62.35    5.93
   9  -1   8   46.81    4.63
   9   1   8   55.43    5.44
   9   1   8   46.86    4.98
   9   1   8   59.31    5.11
   9   1   8   60.04    6.25
   9   1   8   59.11    6.03
  11  -1   8    0.99    0.94
  11  -1   8    0.85    1.20
  11  -1   8   -0.66    2.19
  11  -1   8   -0.34    1.57
  11  -1   8    1.80    1.71
  11   1   8    0.47    1.40
  11   1   8    8.73    2.68
  11   1   8    3.07    1.28
  13  -1   8   11.66    1.50
  13  -1   8    8.06    1.96
  13   1   8    3.40    1.04
  13   1   8    5.40    2.05
  15  -1   8    0.30    0.38
  15  -1   8   -0.23    0.87
  15  -1   8    0.29    1.40
  15   1   8    1.53    0.95
  15   1   8    0.80    0.51
  20  -2  -8    1.33    1.03
  20  -2  -8    0.76    0.45
 -20  -2   8   -0.16    1.23
 -20  -2   8   -0.92    2.04
  20  -2  -8    1.25    2.01
 -20   2   8    1.35    0.77
  20   2  -8    0.99    0.67
 -18  -2   8    4.63    0.94
  18  -2  -8    3.48    1.06
  18  -2  -8    4.83    0.65
  18  -2  -8    3.03    1.49
 -18  -2   8    6.00    0.81
 -18  -2   8    2.17    1.57
 -18   2   8    2.24    1.66
 -18   2   8    4.65    0.83
  18   2  -8    3.42    1.03
  18   2  -8    4.88    0.69
 -16  -2   8   14.26    4.03
  16  -2  -8    8.66    1.18
 -16  -2   8   12.94    1.78
  16  -2  -8   13.26    3.31
 -16  -2   8   10.04    2.40
 -16  -2   8    8.12    1.48
  16  -2  -8   13.13    2.03
 -16   2   8    6.75    1.31
  16   2  -8    6.14    1.85
  16   2  -8    7.82    0.95
  14  -2  -8   16.20    2.36
 -14  -2   8   18.85    2.14
  14  -2  -8   17.26    3.28
 -14  -2   8   15.79    1.70
 -14  -2   8   17.50    3.50
  14  -2  -8   15.75    1.74
 -14   2   8   16.55    3.13
 -14   2   8   21.71    3.20
 -14   2   8   17.73    2.36
 -14   2   8   15.09    1.89
  14   2  -8   15.36    1.63
  14   2  -8   19.37    2.43
  14   2  -8   17.27    2.95
  12  -2  -8  199.18   15.99
  12  -2  -8  167.85   15.61
 -12  -2   8  185.98   15.73
 -12  -2   8  169.90   15.52
 -12  -2   8  214.87   16.35
 -12   2   8  228.28   19.01
  12   2  -8  212.10   18.54
  12   2  -8  228.10   18.66
 -12   2   8  210.47   18.57
 -12   2   8  219.65   18.93
 -10  -2   8    5.50    3.08
  10  -2  -8    5.07    1.62
 -10  -2   8    2.34    1.20
 -10  -2   8    3.21    1.10
  10   2  -8    7.25    2.12
 -10   2   8    3.58    1.13
  -8  -2   8    9.87    1.57
  -8  -2   8    9.90    1.29
  -8  -2   8    7.48    1.44
   8  -2  -8   10.15    1.35
  -8  -2   8    9.66    1.58
   8   2  -8   10.40    1.18
   8   2  -8   11.99    2.69
  -8   2   8    9.57    2.00
  -8   2   8   14.43    2.16
  -6  -2   8  182.52   15.17
   6  -2  -8  194.81   15.54
  -6  -2   8  190.09   15.03
  -6  -2   8  157.63   15.00
   6  -2  -8  172.95   14.98
  -6   2   8  212.12   16.35
   6   2  -8  172.30   16.03
  -6   2   8  173.68   16.22
   6   2  -8  185.11   16.66
  -6   2   8  226.22   16.53
   4  -2  -8   31.03    4.49
   4  -2  -8   21.84    2.70
  -4  -2   8   28.47    2.81
  -4  -2   8   21.19    2.49
  -4  -2   8   28.89    3.09
   4  -2  -8   27.70    3.23
   4   2  -8   19.19    2.25
  -4   2   8   22.85    2.49
   4   2  -8   27.02    3.31
  -4   2   8   25.64    2.99
   2  -2  -8  254.27   20.59
  -2  -2   8  246.37   20.03
  -2  -2   8  242.43   20.06
  -2  -2   8  240.87   20.22
  -2  -2   8  243.59   20.47
   2  -2  -8  214.35   20.81
  -2  -2   8  241.29   20.26
  -2   2   8  245.28   19.91
  -2   2   8  234.55   19.96
   2   2  -8  237.66   20.32
   0  -2   8  160.57   13.73
   0  -2  -8  166.91   14.05
   0  -2   8  164.32   14.02
   0  -2  -8  149.51   14.74
   0  -2   8  144.25   14.22
   0  -2   8  159.29   13.45
   0  -2   8  173.29   13.80
   0   2   8  176.50   14.58
   0   2   8  190.93   14.46
   0   2   8  170.12   14.34
   0   2  -8  143.69   14.63
   0   2   8  170.66   14.26
   2  -2   8   16.70    2.71
   2  -2   8   10.63    2.79
  -2  -2  -8    5.85    4.15
   2  -2   8   10.64    1.62
   2  -2   8   13.28    3.68
   2  -2   8   17.62    3.58
   2   2   8    4.73    1.40
   2   2   8    6.42    1.11
   2   2   8    5.37    1.16
  -2   2  -8    5.68    2.44
   4  -2   8    5.54    1.16
   4  -2   8    7.74    1.67
   4  -2   8    7.49    1.17
   4   2   8    8.05    2.27
   4   2   8   13.25    2.87
   4   2   8    9.09    1.85
  -4   2  -8    7.11    1.70
   4   2   8   12.80    2.43
   4   2   8   11.71    1.69
   6  -2   8   37.47    3.96
   6  -2   8   31.84    3.19
   6  -2   8   29.84    3.28
   6  -2   8   33.69    3.41
   6  -2   8   43.00    4.87
   6  -2   8   34.19    4.62
   6   2   8   29.30    3.75
   6   2   8   35.16    3.72
   6   2   8   37.99    3.95
   6   2   8   35.46    3.42
   6   2   8   33.67    3.40
   6   2   8   31.86    3.30
   8  -2   8   36.95    4.95
   8  -2   8   39.72    3.68
   8  -2   8   34.03    4.09
   8  -2   8   39.84    3.46
   8  -2   8   31.84    4.53
   8   2   8   34.20    3.44
   8   2   8   33.40    5.80
   8   2   8   28.43    4.35
   8   2   8   44.18    3.62
   8   2   8   34.89    3.92
  10  -2   8   32.84    3.03
  10  -2   8   38.06    4.60
  10  -2   8   26.58    3.69
  10  -2   8   24.49    4.48
  10  -2   8   30.76    3.40
  10  -2   8   31.18    3.32
  10   2   8   22.95    2.45
  10   2   8   22.15    3.25
  10   2   8   19.97    4.28
  10   2   8   17.30    3.28
  12  -2   8    2.68    1.14
  12  -2   8    1.07    1.08
  12  -2   8    0.48    1.63
  12  -2   8    0.17    1.11
  12   2   8    0.24    1.23
  12   2   8    1.71    1.07
  12   2   8    2.01    0.75
  14  -2   8    2.85    1.20
  14   2   8    1.51    0.54
  14   2   8    0.53    0.80
  19  -3  -8   -0.51    2.28
  19   3  -8   -0.31    0.70
  17  -3  -8    1.33    1.13
  17  -3  -8    1.14    1.26
 -17  -3   8    0.90    0.55
 -17  -3   8    1.09    0.80
 -17  -3   8    2.55    2.17
  17  -3  -8    3.77    2.80
  17  -3  -8    0.91    0.31
 -17  -3   8   -0.48    1.35
  17   3  -8    0.51    0.32
  17   3  -8    1.05    0.77
 -17   3   8    0.80    0.67
  15  -3  -8    1.95    0.46
 -15  -3   8    1.68    0.98
  15  -3  -8    0.86    1.29
 -15  -3   8    0.39    1.50
  15  -3  -8    1.66    1.51
 -15  -3   8    0.30    2.51
  15  -3  -8    1.16    3.37
 -15  -3   8    1.24    0.50
  15   3  -8    0.82    1.14
  15   3  -8    3.27    0.60
 -15   3   8    2.89    0.74
  15   3  -8    2.09    1.00
 -15   3   8    2.27    0.98
  13  -3  -8   51.13    5.15
  13  -3  -8   42.63    5.45
 -13  -3   8   53.01    4.68
 -13  -3   8   57.48    5.42
  13  -3  -8   50.32    4.44
 -13  -3   8   50.42    4.38
 -13   3   8   50.18    4.67
  13   3  -8   49.19    4.91
 -13   3   8   49.85    4.72
 -13   3   8   46.76    5.22
  13   3  -8   53.19    4.26
  13   3  -8   44.87    4.69
 -11  -3   8   10.14    1.72
  11  -3  -8   17.30    3.10
  11   3  -8    7.44    0.96
 -11   3   8    8.11    1.20
   9  -3  -8   17.12    3.79
  -9  -3   8    9.11    1.36
  -9  -3   8   11.59    1.75
  -9  -3   8   10.87    2.19
   9  -3  -8   13.20    2.88
   9  -3  -8   10.89    1.36
  -9  -3   8   12.26    1.61
   9   3  -8   13.66    2.96
  -9   3   8   12.63    1.98
   9   3  -8    9.85    1.20
  -7  -3   8   10.68    1.91
  -7  -3   8    7.35    2.20
   7  -3  -8   14.56    1.42
  -7  -3   8   10.86    1.79
  -7   3   8    6.63    1.40
   7   3  -8    4.34    2.15
  -5  -3   8   11.49    1.80
  -5  -3   8    6.93    2.21
  -5  -3   8    7.22    2.18
   5  -3  -8   11.45    1.65
   5  -3  -8    5.46    3.57
  -5  -3   8    7.57    2.67
   5   3  -8    7.61    2.85
   5   3  -8   11.12    1.29
  -3  -3   8   25.04    3.20
   3  -3  -8   18.77    2.14
  -3  -3   8   20.07    2.70
   3  -3  -8   23.63    4.89
  -3  -3   8   24.76    4.13
  -3  -3   8   29.00    4.18
  -3  -3   8   21.32    2.22
   3   3  -8   20.28    2.04
   3   3  -8   20.35    3.55
  -3   3   8   19.44    2.83
  -1  -3   8   60.71    5.74
  -1  -3   8   66.57    6.01
   1  -3  -8   61.12    5.49
  -1  -3   8   66.84    6.24
  -1  -3   8   61.03    6.18
  -1  -3   8   70.94    6.73
  -1   3   8   82.73    8.05
   1   3  -8   66.99    8.66
  -1   3   8   69.90    6.35
   1   3  -8   69.99    6.16
   1  -3   8   13.94    2.94
   1  -3   8   15.84    3.68
   1  -3   8   12.59    1.50
   1  -3   8   13.49    3.12
   1  -3   8    9.49    2.13
   1   3   8    9.61    1.64
   1   3   8    7.99    1.88
  -1   3  -8    9.00    1.59
   3  -3   8    1.95    2.42
   3  -3   8    0.50    1.55
   3  -3   8    0.18    1.92
   3  -3   8    1.36    2.01
   3   3   8    1.04    1.55
   3   3   8    2.08    1.69
   3   3   8    2.25    1.62
   5  -3   8   25.33    4.39
   5  -3   8   27.55    3.42
   5  -3   8   29.04    4.34
   5   3   8   31.08    3.60
   5   3   8   33.35    3.54
   5   3   8   29.24    2.97
   5   3   8   26.38    3.69
   7  -3   8   43.52    5.25
   7  -3   8   42.95    4.22
   7  -3   8   44.62    4.53
   7   3   8   46.34    4.86
  -7   3  -8   43.03    4.46
   7   3   8   44.50    4.58
   7   3   8   48.60    4.17
   9  -3   8    0.31    1.78
   9  -3   8   -0.09    0.41
   9  -3   8    0.42    0.70
   9  -3   8    2.56    1.27
   9  -3   8    0.00    1.78
   9   3   8   -0.04    0.93
   9   3   8   -0.86    1.06
   9   3   8   -0.47    2.56
   9   3   8   -0.57    0.77
  11  -3   8    1.93    1.77
  11  -3   8    1.75    0.73
  11  -3   8    0.22    0.84
  11  -3   8    0.84    1.33
  11  -3   8    0.96    0.39
  11   3   8    1.18    1.25
  11   3   8    0.44    0.82
  11   3   8    0.92    0.92
  13   3   8    0.66    0.85
  16  -4  -8    0.22    1.11
 -16  -4   8    1.29    1.28
 -16  -4   8    1.52    0.82
  16   4  -8    0.56    1.40
 -14  -4   8    2.98    1.49
  14  -4  -8    7.50    3.62
  14  -4  -8    4.50    1.64
 -14  -4   8    7.38    1.51
  14   4  -8    1.95    0.99
  14   4  -8    3.26    1.01
 -12  -4   8    1.18    0.64
  12  -4  -8    1.50    0.41
  12  -4  -8    2.87    1.67
 -12  -4   8    1.97    1.17
 -12  -4   8    1.15    1.46
  12   4  -8    1.60    0.37
  12   4  -8    1.41    1.09
  12   4  -8    1.87    1.02
 -10  -4   8    1.25    1.74
  10  -4  -8    0.56    1.99
 -10  -4   8    2.29    1.39
  10  -4  -8    1.50    0.74
 -10  -4   8    1.68    0.95
  10   4  -8    0.06    1.20
  10   4  -8    1.08    1.48
  10   4  -8    1.80    0.64
  -8  -4   8    9.63    2.73
  -8  -4   8    7.10    1.47
   8   4  -8    9.17    2.34
  -6  -4   8   32.85    3.26
  -6   4   8   39.22    3.71
   6   4  -8   32.13    4.03
  -4  -4   8   12.78    1.92
  -4  -4   8   14.81    1.65
   4  -4  -8   11.89    1.28
  -4  -4   8    8.53    2.27
   4  -4  -8   10.38    3.81
   4   4  -8   12.90    1.31
   4   4  -8    8.61    2.10
  -4   4   8   11.32    1.78
   2  -4  -8    0.20    0.32
  -2  -4   8   -0.56    1.95
  -2  -4   8   -1.63    1.26
  -2  -4   8    0.46    0.62
  -2  -4   8    1.89    2.11
  -2  -4   8    0.47    1.55
   2   4  -8    0.16    1.58
  -2   4   8    0.14    0.74
   2   4  -8    0.40    0.46
   0  -4   8   33.10    3.90
   0  -4   8   32.93    3.78
   0   4  -8   50.65    5.91
   0   4   8   63.22    5.38
   0   4  -8   61.59    5.13
   2  -4   8    3.72    2.80
   2  -4   8    2.29    2.21
  -2   4  -8    4.40    2.08
  -2   4  -8    5.91    1.03
   2   4   8    7.52    1.47
   4  -4   8    2.95    0.66
   4  -4   8    0.67    1.98
   4  -4   8    1.70    1.54
   4  -4   8    3.52    1.45
  -4   4  -8    2.09    2.04
   4   4   8    2.60    1.05
   4   4   8    2.76    0.91
   4   4   8    1.94    1.53
  -4   4  -8    1.92    0.65
   4   4   8    0.64    1.63
  -6  -4  -8   30.36    3.13
  -6   4  -8   30.51    3.52
   6   4   8   26.03    2.68
   8  -4   8    7.13    1.07
   8  -4   8    6.56    2.59
   8   4   8    2.81    1.03
   8   4   8    2.76    0.82
  10  -4   8    2.01    0.60
  10  -4   8    1.33    0.78
 -10   4  -8    4.11    1.43
 -11  -5   8   -0.38    1.13
  11  -5  -8    1.44    1.51
  11  -5  -8    1.53    0.28
  11   5  -8    0.49    0.79
   9  -5  -8    3.47    1.20
   9  -5  -8    1.25    1.77
   9   5  -8    1.14    0.95
   9   5  -8    1.02    1.28
  -7  -5   8    1.53    1.11
   7  -5  -8    3.30    0.48
   7   5  -8    1.08    0.93
   7   5  -8   -0.16    1.16
  -5  -5   8    0.91    1.19
   5  -5  -8    1.87    0.34
   5   5  -8    1.76    0.36
   5   5  -8    0.28    1.33
  -5   5   8    2.98    2.16
   5   5  -8   -0.34    1.05
  -3  -5   8   -0.34    1.05
   3   5  -8    1.04    1.05
   3   5  -8    0.60    1.13
  -3   5   8    1.78    1.45
  -1   5   8    5.91    1.29
   1   5  -8    2.66    1.41
  -1   5   8    3.17    1.43
   1   5  -8    4.76    1.32
   1  -5   8    1.37    0.97
   1  -5   8    0.97    1.18
  -1  -5  -8    0.87    0.65
   1   5   8   -0.15    1.83
  -1   5  -8    0.73    1.24
  -1   5  -8    0.73    1.25
  -1   5  -8    1.38    0.36
   1   5   8    0.65    1.10
   3  -5   8    1.97    0.84
   3  -5   8    0.00    0.92
  -3  -5  -8    0.43    0.66
  -3   5  -8    1.37    1.37
  -3   5  -8    0.80    0.36
   3   5   8    0.63    0.56
   3   5   8    0.41    1.01
   5  -5   8    0.95    0.59
  -5   5  -8    3.10    1.16
   5   5   8   -0.88    0.83
  -5   5  -8    0.60    1.14
   5   5   8    0.66    0.60
  20   0  -9   14.91    1.37
 -20   0   9   13.03    1.58
 -18   0   9    9.89    1.71
  18   0  -9    9.80    1.91
  18   0  -9   10.38    2.03
 -16   0   9    9.82    1.77
  16   0  -9   10.75    2.11
  16   0  -9   12.24    1.92
 -14   0   9  468.17   36.34
  14   0  -9  389.96   35.73
 -14   0   9  490.16   36.32
 -14   0   9  446.99   36.00
  14   0  -9  443.13   35.98
 -14   0   9  384.78   35.79
 -14   0   9  410.74   35.75
 -12   0   9   76.33    8.66
 -12   0   9   83.63    7.61
 -12   0   9   92.21    7.21
 -12   0   9   83.94    9.04
 -12   0   9   78.56    7.48
  12   0  -9   81.57    7.60
 -12   0   9   83.66    8.04
  10   0  -9    6.01    0.99
 -10   0   9   11.10    2.33
 -10   0   9    7.71    1.63
 -10   0   9    8.43    2.01
  10   0  -9    6.66    1.55
  10   0  -9    6.01    1.81
 -10   0   9    6.01    1.19
 -10   0   9    5.55    1.03
 -10   0   9    8.78    2.03
   8   0  -9   90.46    8.64
  -8   0   9  116.61    9.05
   8   0  -9  102.87    9.09
  -6   0   9  337.97   27.29
  -6   0   9  348.64   27.50
   6   0  -9  359.03   27.55
  -6   0   9  310.98   27.29
  -6   0   9  288.15   27.28
  -6   0   9  334.46   27.46
  -4   0   9   81.30    8.03
  -4   0   9   84.63    7.83
  -4   0   9   87.99    7.80
   4   0  -9  103.30    7.96
  -4   0   9   97.08    7.81
  -4   0   9   93.66    7.78
  -4   0   9   87.96    7.88
  -2   0   9    2.52    0.85
  -2   0   9    4.56    1.03
   2   0  -9    2.27    0.96
  -2   0   9    0.97    0.75
   2   0  -9    2.40    0.95
  -2   0   9    3.69    1.31
  -2   0   9    2.63    1.45
  -2   0   9    1.42    2.12
  -2   0   9    1.86    0.66
  -2   0   9    3.36    0.95
   0   0  -9   25.35    2.79
   0   0   9   22.16    2.69
   0   0   9   23.31    2.81
   0   0   9   25.56    2.72
   0   0  -9   25.66    3.37
   0   0   9   25.59    2.57
   0   0  -9   25.57    3.59
   0   0   9   26.56    3.07
   0   0   9   26.16    2.62
   0   0   9   28.55    3.41
   0   0   9   37.29    5.84
   0   0   9   26.55    2.67
   2   0   9  110.05    9.29
   2   0   9  109.79    9.39
   2   0   9  108.12    9.19
  -2   0  -9   97.77   10.49
  -2   0  -9  111.70    9.38
   2   0   9  112.00    9.44
   2   0   9  103.65    9.23
   2   0   9  108.94   10.43
   2   0   9  112.90    9.61
   2   0   9  108.91    9.95
   2   0   9  112.27    9.26
   2   0   9  113.73    9.24
   2   0   9  100.76    9.56
   2   0   9  112.26    9.20
   4   0   9    0.18    2.28
   4   0   9   -0.01    0.74
  -4   0  -9    0.85    1.18
   4   0   9    0.91    1.13
   4   0   9    0.78    1.85
   4   0   9    0.24    1.57
   4   0   9   -1.64    1.70
   4   0   9   -1.59    1.58
   4   0   9    0.47    1.00
   4   0   9    1.93    0.64
   4   0   9    1.74    1.30
   6   0   9   26.42    4.66
   6   0   9   27.95    3.86
   6   0   9   19.80    3.93
   6   0   9   28.31    2.90
   6   0   9   31.93    3.08
   6   0   9   30.88    2.96
   6   0   9   26.87    2.73
   6   0   9   25.61    3.91
   6   0   9   29.83    3.03
   6   0   9   28.98    3.28
   6   0   9   28.82    2.94
   8   0   9   22.39    2.23
   8   0   9   18.87    3.00
   8   0   9   16.41    3.18
   8   0   9   18.65    3.56
   8   0   9   22.93    2.42
   8   0   9   21.22    2.52
   8   0   9   25.99    4.11
   8   0   9   21.76    2.53
  10   0   9   -0.74    1.41
  10   0   9   -0.91    1.17
  10   0   9    0.67    0.70
  10   0   9   -0.87    1.03
  10   0   9    0.58    0.61
  12   0   9   12.83    1.59
  14   0   9   11.61    1.36
  21  -1  -9    5.50    1.18
 -21  -1   9    5.52    1.86
 -21  -1   9    5.74    1.29
 -21   1   9    5.27    1.63
 -19  -1   9    5.56    0.95
  19  -1  -9    2.97    1.04
 -19  -1   9    2.81    1.45
 -19  -1   9    3.70    1.38
 -19   1   9    0.64    1.31
 -19   1   9    3.83    0.96
  19   1  -9    1.34    1.03
  19   1  -9    2.72    1.01
  17  -1  -9    4.35    1.16
 -17  -1   9    2.59    1.57
 -17  -1   9    5.63    2.05
  17  -1  -9    3.94    2.29
 -17   1   9    5.94    1.47
 -17   1   9    4.17    1.45
 -17   1   9    4.42    1.72
  17   1  -9    6.31    1.55
  17   1  -9    2.87    1.38
 -15  -1   9   72.69    6.41
 -15  -1   9   75.37    6.76
  15  -1  -9   71.12    6.54
  15  -1  -9   65.77    6.76
  15  -1  -9   66.76    6.17
 -15  -1   9   68.36    6.13
 -15  -1   9   83.73    7.21
 -15   1   9   81.49    7.28
  15   1  -9   65.04    6.29
 -15   1   9   64.13    6.34
 -15   1   9   79.06    7.20
 -15   1   9   78.09    6.75
  15   1  -9   80.23    6.76
  13  -1  -9   77.44    6.81
 -13  -1   9   80.59    6.71
 -13  -1   9   73.09    7.11
  13  -1  -9   72.77    7.38
 -13  -1   9   67.76    7.40
 -13   1   9   86.85    6.59
 -13   1   9   71.43    7.32
  13   1  -9   70.67    6.87
 -13   1   9   82.39    6.96
 -13   1   9   67.26    7.37
 -11  -1   9   74.09    6.84
 -11  -1   9   79.31    6.56
 -11  -1   9   75.82    6.66
 -11  -1   9   69.32    7.08
  11  -1  -9   82.75    6.58
 -11   1   9   69.50    6.72
 -11   1   9   70.21    6.07
  11   1  -9   58.55    6.25
 -11   1   9   66.48    6.80
 -11   1   9   72.80    6.36
  11   1  -9   72.71    5.84
   9  -1  -9  135.71   11.91
  -9  -1   9  125.75   11.72
  -9  -1   9  138.57   11.60
  -9  -1   9  138.23   11.46
  -9  -1   9  144.17   11.88
   9  -1  -9  141.45   11.36
  -9  -1   9  123.14   12.10
  -9   1   9  127.34   10.75
   9   1  -9  130.46   10.55
  -9   1   9  123.58   11.20
  -9   1   9  139.32   11.02
   9   1  -9  123.27   11.19
  -9   1   9  125.94   10.97
  -9   1   9  114.89   11.31
   9   1  -9  126.31   11.16
  -7  -1   9   99.64    9.14
   7  -1  -9  112.79    9.56
  -7  -1   9  102.95    9.93
  -7  -1   9  109.27    9.47
  -7  -1   9  106.61    9.44
   7  -1  -9  112.05    9.10
  -7  -1   9  110.03    9.36
  -7   1   9   86.83    9.51
   7   1  -9  112.74    9.27
  -7   1   9  109.13    9.06
  -7   1   9  104.68    8.91
   7   1  -9  109.54    9.27
  -7   1   9   96.59    9.28
  -7   1   9  112.46    9.34
  -7   1   9   97.94    9.35
  -7   1   9  108.82    8.96
   7   1  -9  103.60    8.76
  -7   1   9  105.83    9.17
  -5  -1   9  142.91   13.37
  -5  -1   9  182.03   13.70
   5  -1  -9  161.88   13.72
  -5  -1   9  151.57   14.04
  -5  -1   9  158.30   13.41
  -5  -1   9  150.19   13.64
  -5  -1   9  171.42   13.63
  -5   1   9  147.26   12.49
  -5   1   9  143.75   12.24
   5   1  -9  137.08   13.11
   5   1  -9  156.83   12.53
  -5   1   9  131.19   12.58
  -5   1   9  146.74   12.22
  -5   1   9  152.24   12.29
   3  -1  -9  193.45   16.48
  -3  -1   9  187.51   16.04
   3  -1  -9  211.13   16.44
  -3  -1   9  175.80   16.72
  -3  -1   9  195.57   16.37
  -3   1   9  195.26   16.89
  -3   1   9  212.79   16.98
  -3   1   9  209.32   16.95
   3   1  -9  222.69   17.26
   3   1  -9  211.12   17.03
  -3   1   9  193.21   17.24
  -3   1   9  184.77   16.92
  -3   1   9  191.85   16.88
   1  -1  -9    0.28    1.12
  -1  -1   9    0.41    1.96
  -1  -1   9    0.14    0.46
   1  -1  -9    1.38    2.14
  -1  -1   9    0.59    0.89
  -1  -1   9    0.25    0.73
  -1  -1   9    1.11    1.29
  -1  -1   9    3.12    3.54
  -1  -1   9    0.69    0.83
  -1  -1   9   -0.01    1.50
  -1   1   9    2.44    0.87
   1   1  -9    1.19    1.26
  -1   1   9    2.22    1.12
  -1   1   9    1.65    1.43
  -1   1   9    0.83    0.73
  -1   1   9    1.49    1.17
  -1   1   9    1.25    2.07
   1  -1   9   51.24    5.14
   1  -1   9   49.46    4.48
   1  -1   9   54.12    5.67
   1  -1   9   48.30    4.33
   1  -1   9   49.21    4.81
  -1  -1  -9   48.00    5.23
   1  -1   9   42.60    4.72
   1  -1   9   48.26    4.34
   1  -1   9   47.78    4.36
   1  -1   9   50.43    4.34
   1  -1   9   48.50    4.66
   1  -1   9   43.71    6.18
   1  -1   9   50.59    5.79
   1   1   9   39.67    5.11
   1   1   9   43.07    4.09
  -1   1  -9   48.49    4.71
   1   1   9   44.91    4.22
   1   1   9   46.83    4.21
   1   1   9   42.76    4.54
   1   1   9   42.37    4.10
   1   1   9   40.68    4.31
   1   1   9   49.74    4.19
   1   1   9   45.91    4.17
   3  -1   9   24.97    2.69
   3  -1   9   26.16    3.46
   3  -1   9   20.05    4.03
   3  -1   9   25.72    4.23
  -3  -1  -9   24.93    4.95
   3  -1   9   26.76    3.42
   3  -1   9   26.53    3.09
   3  -1   9   25.50    2.66
   3   1   9   21.48    3.47
   3   1   9   31.18    6.08
   3   1   9   22.31    2.63
   3   1   9   19.74    3.21
   3   1   9   24.97    3.53
   3   1   9   24.56    2.68
  -3   1  -9   29.13    3.31
   3   1   9   16.72    2.92
   3   1   9   22.32    3.45
   3   1   9   23.41    3.05
   3   1   9   28.52    2.69
   5  -1   9   13.91    2.12
   5  -1   9   18.77    2.19
   5  -1   9   21.07    3.51
   5  -1   9   18.39    2.48
   5  -1   9   17.99    2.83
   5  -1   9   21.94    4.05
   5  -1   9   24.05    3.80
   5  -1   9   17.21    2.08
   5  -1   9   18.63    3.01
   5   1   9   14.47    2.68
  -5   1  -9   16.34    3.46
   5   1   9   13.41    1.98
   5   1   9   15.33    2.27
   5   1   9   14.19    2.00
   5   1   9   16.39    2.16
   5   1   9   17.53    2.93
   5   1   9   13.47    1.86
   5   1   9   15.48    2.41
   7  -1   9   31.49    4.40
   7  -1   9   27.51    3.49
   7  -1   9   28.43    3.17
   7  -1   9   26.03    4.08
   7  -1   9   30.03    2.87
   7  -1   9   30.01    2.83
   7  -1   9   31.40    3.05
   7  -1   9   26.76    3.66
   7   1   9   31.19    5.41
   7   1   9   33.88    3.08
   7   1   9   27.44    2.96
   7   1   9   29.76    3.35
   7   1   9   28.95    3.33
   7   1   9   25.45    3.99
   7   1   9   26.85    3.54
   9  -1   9    3.74    0.96
   9  -1   9    0.28    1.65
   9  -1   9    2.29    0.87
   9  -1   9    0.94    1.86
   9  -1   9   -0.21    1.47
   9   1   9   -0.88    1.43
   9   1   9    1.58    2.52
   9   1   9    0.10    1.80
   9   1   9    3.55    0.96
   9   1   9    2.18    1.07
  11  -1   9   -0.74    1.68
  11  -1   9    0.08    0.75
  11  -1   9    2.03    1.41
  11  -1   9    1.00    1.16
  11  -1   9   -2.06    1.64
  11   1   9    0.55    0.69
  11   1   9    2.06    1.09
  11   1   9   -0.13    1.04
  11   1   9    1.13    2.35
  13  -1   9    2.80    0.68
  13  -1   9    1.89    1.59
  13  -1   9    1.49    0.89
  13  -1   9   -0.21    1.00
  13   1   9    2.70    2.91
  13   1   9    1.42    0.59
  13   1   9    0.65    0.90
 -20  -2   9    0.84    1.68
 -20  -2   9   -0.47    1.45
  20  -2  -9    0.99    0.98
  20  -2  -9   -1.00    2.27
 -20   2   9    0.87    0.72
  20   2  -9    0.50    0.67
  18  -2  -9    5.26    1.22
 -18  -2   9    7.22    1.39
  18  -2  -9    7.37    0.82
 -18  -2   9    4.34    1.54
 -18  -2   9    8.65    1.11
 -18   2   9    5.86    1.13
  18   2  -9    5.26    1.10
 -18   2   9    6.79    1.73
  18   2  -9    8.03    0.82
  16  -2  -9    2.75    1.31
 -16  -2   9    0.71    2.11
 -16  -2   9    0.38    0.57
 -16  -2   9    2.94    1.56
 -16  -2   9    3.13    1.11
  16  -2  -9    0.38    0.48
  16  -2  -9    1.61    1.95
 -16   2   9    4.67    1.89
  16   2  -9    2.43    1.37
  16   2  -9    1.00    0.44
  16   2  -9    1.46    1.05
 -16   2   9    1.19    1.01
 -16   2   9    0.93    0.72
 -14  -2   9    3.91    1.75
 -14  -2   9    4.96    2.37
 -14  -2   9    5.65    1.17
  14  -2  -9    5.01    1.29
 -14   2   9    2.76    1.61
  14   2  -9    4.31    1.21
  14   2  -9    4.74    1.74
 -14   2   9    5.38    1.20
  12  -2  -9   10.31    1.83
 -12  -2   9    5.75    1.16
 -12  -2   9    9.49    1.87
 -12  -2   9    8.91    3.17
  12  -2  -9    6.52    1.12
 -12   2   9    8.32    1.49
 -12   2   9    6.81    1.22
  12   2  -9    9.76    2.15
  12   2  -9    5.48    0.91
  12   2  -9   10.72    1.99
 -10  -2   9  119.87   10.47
 -10  -2   9  115.10   11.20
  10  -2  -9  141.11   10.55
 -10  -2   9  122.13   10.91
  10  -2  -9  105.78   10.85
 -10  -2   9  137.34   10.63
 -10  -2   9  126.96   10.67
  10   2  -9  119.66   11.00
  10   2  -9  133.01   10.31
 -10   2   9  114.48   10.54
 -10   2   9  124.29   10.70
   8  -2  -9  106.18   10.02
  -8  -2   9  121.40    9.86
  -8  -2   9  120.19   10.05
  -8  -2   9  122.06   10.21
  -8  -2   9   91.96    9.42
   8   2  -9  119.30   10.67
  -8   2   9  124.41   10.37
  -8   2   9  125.57   10.17
  -8   2   9  113.73   10.02
  -8   2   9  110.78    9.91
   8   2  -9  100.24    9.61
  -6  -2   9    7.82    1.60
   6  -2  -9    7.54    1.44
  -6  -2   9    6.70    2.26
  -6  -2   9    4.70    1.76
  -6  -2   9    5.96    2.02
  -6  -2   9    9.75    1.24
  -6   2   9    5.86    1.84
  -6   2   9    7.75    1.52
  -6   2   9    6.50    1.37
   6   2  -9    6.92    1.03
  -6   2   9    5.16    1.88
   4  -2  -9   47.20    5.41
  -4  -2   9   52.12    4.51
  -4  -2   9   47.52    4.70
  -4  -2   9   51.83    5.59
  -4  -2   9   51.79    5.15
  -4  -2   9   51.62    5.02
   4   2  -9   47.68    4.07
  -4   2   9   51.75    4.31
  -4   2   9   37.93    5.24
   4   2  -9   41.90    5.27
  -4   2   9   46.36    4.41
   2  -2  -9  595.73   50.70
  -2  -2   9  597.05   50.24
  -2  -2   9  622.68   50.17
  -2  -2   9  589.93   50.51
  -2  -2   9  626.06   50.05
  -2  -2   9  615.14   50.37
  -2   2   9  631.91   52.60
  -2   2   9  649.12   52.86
  -2   2   9  633.45   52.69
   0  -2   9   16.00    3.42
   0  -2   9   11.37    2.64
   0  -2   9    9.71    3.33
   0  -2   9   13.56    2.41
   0  -2   9    9.21    1.82
   0  -2   9   10.45    1.38
   0   2   9   10.83    2.41
   0   2   9   11.55    1.73
   2  -2   9   45.05    4.39
   2  -2   9   51.78    5.31
   2  -2   9   45.61    4.71
   2  -2   9   43.22    4.14
   2  -2   9   44.28    4.23
   2  -2   9   43.36    5.76
   2   2   9   45.89    5.06
   2   2   9   60.15    5.53
   2   2   9   57.27    4.90
   2   2   9   53.13    4.88
   2   2   9   61.32    5.33
   2   2   9   52.73    6.27
   2   2   9   49.63    5.35
   4  -2   9   23.10    3.21
   4  -2   9   25.96    2.47
   4  -2   9   22.89    2.68
   4  -2   9   19.52    2.99
   4  -2   9   18.59    4.13
   4  -2   9   25.27    2.49
   4  -2   9   24.76    4.12
   4  -2   9   24.49    2.42
   4   2   9   27.72    3.46
   4   2   9   28.82    2.76
   4   2   9   21.69    3.10
  -4   2  -9   23.97    4.20
   4   2   9   23.88    2.83
   4   2   9   20.04    2.95
   4   2   9   24.79    2.67
   6  -2   9   88.26    6.84
   6  -2   9   75.52    6.86
   6  -2   9   83.27    7.91
   6  -2   9   76.98    7.28
   6  -2   9   68.98    7.73
   6  -2   9   79.37    7.02
   6   2   9   78.03    7.30
   6   2   9   77.07    7.42
   6   2   9   81.06    7.03
   6   2   9   86.18    7.15
   8  -2   9   22.85    2.46
   8  -2   9   18.36    3.07
   8  -2   9   22.52    2.21
   8  -2   9   16.63    2.78
   8  -2   9   18.87    3.70
   8   2   9   11.73    2.45
   8   2   9   13.36    2.54
   8   2   9   18.43    1.90
  10  -2   9   -0.91    1.09
  10  -2   9    0.32    0.96
  10  -2   9    0.19    1.44
  10  -2   9   -0.32    0.37
  10  -2   9   -0.63    1.68
  10  -2   9    1.25    0.74
  10   2   9    0.26    0.89
  10   2   9   -0.03    0.73
  10   2   9    0.13    1.17
  12  -2   9    0.05    0.32
  12  -2   9    1.21    1.21
  12  -2   9   -0.88    1.13
  12  -2   9    1.34    1.44
  12   2   9   -0.23    0.53
  12   2   9    0.54    0.79
  19   3  -9   -0.34    0.71
 -17  -3   9    0.47    0.77
  17  -3  -9    0.62    1.14
  17  -3  -9    1.11    1.18
 -17  -3   9   -0.72    1.21
  17  -3  -9    0.46    0.29
  17  -3  -9    0.60    3.32
  17   3  -9    0.21    0.28
  17   3  -9    0.08    0.68
 -17   3   9   -0.03    0.66
  15  -3  -9    8.71    1.70
  15  -3  -9    7.78    4.29
 -15  -3   9    9.66    1.70
  15  -3  -9    8.54    0.97
  15  -3  -9    7.82    1.95
 -15  -3   9    7.32    1.21
  15   3  -9    4.94    1.19
  15   3  -9    5.45    1.37
 -15   3   9    5.82    1.10
 -13  -3   9    9.97    1.47
 -13  -3   9   11.53    2.04
  13  -3  -9   14.32    6.23
  13  -3  -9   13.71    1.32
  13  -3  -9    8.27    2.40
 -13   3   9    9.25    1.69
 -11  -3   9   55.11    4.49
 -11  -3   9   59.65    4.81
  11  -3  -9   42.08    5.89
  11  -3  -9   47.27    5.45
 -11  -3   9   44.88    5.11
 -11   3   9   51.48    4.75
  11   3  -9   47.00    4.87
  11   3  -9   49.99    5.00
  -9  -3   9   20.87    2.89
  -9  -3   9   20.10    2.38
  -9  -3   9   24.38    2.29
   9  -3  -9   16.96    4.00
   9  -3  -9   20.09    2.09
   9   3  -9   17.86    3.20
  -9   3   9   16.44    2.53
  -9   3   9   19.34    2.79
   9   3  -9   20.60    1.83
  -7  -3   9   30.36    4.31
   7  -3  -9   39.18    3.05
  -7  -3   9   26.96    3.80
   7  -3  -9   26.58    4.89
  -7  -3   9   32.24    4.30
  -7  -3   9   37.04    3.30
   7   3  -9   30.65    4.60
   7   3  -9   41.38    3.36
  -7   3   9   38.42    3.79
   5  -3  -9  158.10   11.35
   5  -3  -9  122.32   12.78
  -5  -3   9  135.63   12.06
  -5  -3   9  154.17   11.49
  -5  -3   9  116.36   11.91
  -5  -3   9  119.45   11.76
   5   3  -9  167.50   13.73
  -5   3   9  161.86   13.97
   3  -3  -9  186.71   13.58
  -3  -3   9  165.26   13.65
  -3  -3   9  145.48   14.00
  -3  -3   9  141.56   14.05
  -3  -3   9  182.49   13.76
  -3  -3   9  150.75   14.23
   3   3  -9  153.94   15.51
  -3   3   9  164.70   14.92
  -3   3   9  191.44   14.94
   3   3  -9  191.51   14.68
   1  -3  -9   41.50    4.01
  -1  -3   9   45.29    4.77
  -1  -3   9   53.08    5.32
  -1  -3   9   42.96    4.67
  -1  -3   9   47.13    4.10
  -1   3   9   51.06    5.10
   1   3  -9   48.81    4.29
  -1   3   9   44.93    4.78
  -1   3   9   50.74    4.53
   1   3  -9   43.03    6.06
   1  -3   9   23.83    2.62
   1  -3   9   22.40    3.10
   1  -3   9   18.51    3.07
   1  -3   9   24.14    4.92
   1   3   9   30.25    4.06
   1   3   9   29.51    3.94
   1   3   9   45.40    3.78
  -1   3  -9   40.16    3.53
   1   3   9   38.01    4.37
   3  -3   9    0.84    2.03
   3  -3   9    3.70    1.48
   3  -3   9    2.11    1.94
   3  -3   9    5.39    2.65
   3   3   9    4.90    1.80
   3   3   9    5.18    1.68
  -3   3  -9    7.33    1.28
   3   3   9    8.88    1.32
   3   3   9    3.66    1.61
   5  -3   9   10.11    2.20
   5  -3   9    9.94    1.57
   5  -3   9   10.74    2.32
   5  -3   9    8.61    1.58
   5  -3   9   13.73    2.80
   5   3   9    9.87    1.52
   5   3   9    6.01    1.69
   5   3   9    6.25    1.73
   5   3   9    7.14    1.75
   7  -3   9    1.01    0.54
   7  -3   9    2.91    2.25
   7  -3   9    1.61    1.07
   7  -3   9    0.78    1.98
   7  -3   9    1.74    1.34
   7  -3   9    1.31    0.73
   7   3   9    3.49    1.92
   7   3   9    0.81    0.79
   7   3   9    0.46    1.11
   7   3   9    0.89    0.95
   7   3   9    1.35    1.35
   9  -3   9    3.76    1.70
   9  -3   9    3.00    1.67
  -9  -3  -9    2.27    2.30
   9   3   9    0.18    0.93
   9   3   9   -1.10    0.94
   9   3   9    0.61    0.74
  11  -3   9    1.94    0.88
  11  -3   9    1.97    0.87
  11  -3   9    3.28    1.48
  11   3   9    0.66    1.15
  16  -4  -9    1.48    1.16
 -16  -4   9   -0.07    1.16
  14  -4  -9    4.72    1.57
 -14  -4   9    8.20    1.61
 -12  -4   9    1.78    1.38
  12  -4  -9    1.29    1.44
 -12  -4   9    1.19    1.33
  12   4  -9    1.60    1.08
  12   4  -9    2.42    0.93
 -10  -4   9    0.83    1.70
  10  -4  -9   -0.37    1.73
 -10  -4   9    0.99    1.51
  10  -4  -9    1.90    0.46
  10   4  -9    1.69    1.14
  10   4  -9    1.01    0.39
  10   4  -9    2.19    1.34
   8  -4  -9   17.12    4.13
  -8  -4   9   24.10    3.75
  -8  -4   9   30.35    3.50
   8   4  -9   47.81    4.12
   6  -4  -9    8.22    0.94
   6  -4  -9    5.57    3.17
   6   4  -9    2.68    1.67
  -6   4   9    5.21    1.95
   6   4  -9    0.22    2.29
   4  -4  -9    0.38    0.34
  -4  -4   9    0.01    0.53
  -4  -4   9    0.16    1.44
  -4  -4   9   -1.06    1.65
  -4   4   9    0.61    0.77
   4   4  -9   -0.24    1.60
   4   4  -9    9.63    4.09
  -4   4   9    0.32    2.12
  -2  -4   9   35.36    4.31
  -2  -4   9   29.05    4.43
  -2  -4   9   32.09    3.63
  -2   4   9   72.78    6.24
   2   4  -9   67.77    5.98
   0  -4  -9   10.00    1.02
   0  -4   9    6.06    2.13
   0  -4   9    5.20    2.02
   0  -4   9    7.77    1.51
   0   4  -9   11.44    2.62
   0   4   9   11.35    1.65
   0   4   9    8.87    2.72
   0   4  -9    7.91    1.58
   2  -4   9   11.07    2.29
   2  -4   9    8.89    1.81
   2  -4   9   10.46    1.62
   2   4   9    5.98    1.80
   2   4   9    6.48    1.78
   2   4   9   11.97    1.66
  -2   4  -9   10.09    2.17
   4  -4   9   11.62    1.35
   4  -4   9    8.68    1.37
   4  -4   9    5.21    1.98
  -4  -4  -9    8.99    1.55
  -4   4  -9    8.86    2.09
   4   4   9    6.34    1.58
   4   4   9    9.85    1.36
   6  -4   9    4.88    1.56
   6  -4   9    9.62    1.15
   6  -4   9    6.02    2.10
  -6   4  -9    9.69    2.10
  -6   4  -9   12.63    1.48
  -8  -4  -9    6.62    1.32
   8  -4   9    7.63    1.15
   8  -4   9    4.45    1.12
   8   4   9    2.62    0.76
   8   4   9    2.45    1.06
  -8   4  -9    4.80    1.55
 -11  -5   9   -0.73    0.94
  11   5  -9    0.06    0.77
  -9  -5   9   -0.87    1.23
   9   5  -9    1.22    0.28
   9   5  -9    0.46    1.14
   9   5  -9    0.75    0.91
   7  -5  -9    1.25    0.27
  -7  -5   9    0.70    1.05
   7   5  -9    0.91    1.39
   7   5  -9   -0.15    0.84
  -5  -5   9    1.08    1.05
   5   5  -9    0.61    0.96
  -3   5   9    2.10    1.18
  -3   5   9    3.54    1.76
   3   5  -9    5.07    1.67
  -1  -5   9    1.90    1.93
   1  -5  -9    3.14    0.46
   1   5  -9    1.18    0.37
   1   5  -9    0.03    1.03
   1   5  -9   -0.19    1.36
  -1   5   9    0.30    1.71
  -1   5   9    0.71    1.57
  -1   5   9    1.68    0.75
  -1   5   9    0.96    0.70
  -1  -5  -9    5.83    1.06
   1  -5   9    1.60    1.09
  -1   5  -9    2.09    1.26
  -1   5  -9    3.80    1.34
   1   5   9    2.21    1.30
   1   5   9    1.90    0.64
   3  -5   9    0.43    0.71
  -3  -5  -9    1.09    0.67
   3  -5   9    0.49    0.75
  -3   5  -9   -0.27    1.10
   3   5   9    1.26    1.11
   3   5   9    1.16    0.64
  -3   5  -9    1.76    0.41
  20   0 -10    5.52    1.10
 -20   0  10    3.42    1.52
  18   0 -10   21.70    2.00
  18   0 -10   23.15    2.55
 -18   0  10   20.56    2.94
  18   0 -10   21.23    2.63
 -18   0  10   21.73    3.13
 -18   0  10   19.07    2.12
  16   0 -10   68.08    6.66
 -16   0  10   82.61    7.01
 -16   0  10   82.26    7.19
  16   0 -10   62.68    6.56
 -14   0  10    7.53    1.95
 -14   0  10    6.18    1.72
 -14   0  10    6.59    1.59
  14   0 -10    6.60    1.52
 -12   0  10   97.09    8.25
 -12   0  10   83.19    8.59
  12   0 -10   98.27    7.71
  12   0 -10   90.44    8.23
 -12   0  10   85.61    8.22
 -12   0  10   88.51    7.80
 -10   0  10    4.29    0.99
  10   0 -10    4.94    0.99
  10   0 -10    6.56    1.94
 -10   0  10    6.57    1.50
  -8   0  10   24.44    2.51
  -8   0  10   20.54    3.07
   8   0 -10   26.49    2.41
   8   0 -10   23.28    3.22
  -8   0  10   27.99    2.50
  -6   0  10  135.51   12.55
  -6   0  10  151.12   12.57
  -6   0  10  168.06   12.87
  -6   0  10  148.67   12.61
  -6   0  10  144.67   12.88
   6   0 -10  147.21   12.88
   6   0 -10  152.54   12.95
  -6   0  10  150.85   12.56
  -4   0  10   17.26    1.75
  -4   0  10   12.94    2.44
   4   0 -10   15.36    2.50
  -4   0  10   16.84    1.87
   4   0 -10   16.60    2.41
  -4   0  10   12.80    4.23
  -4   0  10   12.77    2.02
  -4   0  10   13.46    2.03
  -4   0  10   12.65    2.85
  -4   0  10   14.17    1.89
   2   0 -10   16.21    2.71
  -2   0  10   22.71    3.18
   2   0 -10   14.48    2.48
  -2   0  10   17.13    1.96
  -2   0  10   14.04    2.54
  -2   0  10   12.27    1.69
  -2   0  10   18.49    2.48
  -2   0  10   12.99    1.93
  -2   0  10   17.33    2.09
  -2   0  10   17.45    1.98
  -2   0  10   19.36    1.97
   0   0  10   13.08    2.20
   0   0  10   16.30    2.39
   0   0  10   14.18    1.93
   0   0  10   12.24    2.69
   0   0 -10   17.24    2.58
   0   0  10   17.67    1.92
   0   0  10   16.83    1.94
   0   0  10   13.02    3.41
   2   0  10    4.37    1.24
   2   0  10    3.95    0.96
   2   0  10    3.03    2.59
   2   0  10    0.06    2.31
   2   0  10    1.93    1.19
   2   0  10    1.92    0.85
   2   0  10    4.44    0.94
   2   0  10    1.70    0.83
   2   0  10    2.95    1.11
   2   0  10    2.70    1.66
   2   0  10    0.33    1.61
   4   0  10    5.85    1.28
   4   0  10    6.35    1.44
   4   0  10    3.42    2.05
   4   0  10    4.02    1.83
   4   0  10    6.97    1.14
   4   0  10    6.89    1.16
   4   0  10    4.25    1.07
   4   0  10    3.57    2.46
   4   0  10    1.25    1.93
   6   0  10   41.83    5.50
   6   0  10   46.15    4.22
   6   0  10   43.37    4.27
   6   0  10   50.62    4.17
   6   0  10   44.73    4.25
   6   0  10   45.31    4.50
   6   0  10   39.35    4.92
   8   0  10   10.33    2.46
   8   0  10    8.73    1.88
   8   0  10   10.69    1.80
   8   0  10    8.88    1.75
   8   0  10    8.25    1.32
  10   0  10    4.92    1.64
  10   0  10    2.98    0.93
  10   0  10    6.65    2.21
  10   0  10    2.63    0.65
  12   0  10    2.49    1.96
  12   0  10    0.96    1.08
  12   0  10    0.86    0.62
 -21  -1  10    0.08    1.55
  21  -1 -10    1.39    0.85
 -21  -1  10    1.14    1.09
 -21   1  10    0.50    1.41
  19  -1 -10   25.46    2.54
 -19  -1  10   21.06    2.94
  19   1 -10   20.62    2.25
 -19   1  10   17.48    2.61
 -19   1  10   20.69    2.60
  19   1 -10   18.10    2.26
 -17  -1  10    5.01    1.78
 -17  -1  10    3.39    0.84
 -17  -1  10    2.88    0.81
  17  -1 -10    2.17    0.61
  17  -1 -10    4.61    2.09
 -17   1  10    8.54    2.07
 -17   1  10    7.79    1.99
  17   1 -10    5.02    1.37
  17   1 -10    5.26    1.46
 -17   1  10    5.81    1.37
  15  -1 -10   41.70    3.73
 -15  -1  10   41.57    3.77
 -15  -1  10   38.06    3.74
 -15  -1  10   42.82    4.67
 -15  -1  10   42.83    4.04
 -15  -1  10   41.64    4.37
  15  -1 -10   44.24    4.16
 -15   1  10   47.86    5.04
 -15   1  10   49.54    4.31
  15   1 -10   43.84    4.45
 -15   1  10   46.08    4.52
  15   1 -10   41.71    3.98
 -15   1  10   46.13    4.88
  13  -1 -10   55.22    5.21
 -13  -1  10   46.74    5.15
 -13  -1  10   57.96    5.61
 -13  -1  10   57.72    5.07
 -13  -1  10   45.51    5.77
  13  -1 -10   61.73    4.81
 -13   1  10   54.93    5.94
 -13   1  10   53.99    5.40
  13   1 -10   52.13    5.29
 -13   1  10   59.66    5.14
  13   1 -10   61.31    4.87
 -13   1  10   52.70    5.65
  11  -1 -10   27.33    2.47
 -11  -1  10   24.93    3.12
 -11  -1  10   25.76    3.51
 -11  -1  10   23.28    4.58
 -11  -1  10   23.47    2.53
 -11  -1  10   27.05    2.90
  11   1 -10   23.90    2.33
 -11   1  10   24.32    3.84
 -11   1  10   28.13    3.55
  11   1 -10   26.58    3.11
 -11   1  10   26.86    3.09
 -11   1  10   25.24    3.49
  -9  -1  10    0.91    0.60
  -9  -1  10    3.45    1.61
   9  -1 -10    2.13    0.67
  -9  -1  10    4.77    3.34
  -9  -1  10    5.50    2.22
  -9  -1  10    4.78    1.33
  -9   1  10    6.40    1.94
  -9   1  10    1.40    1.25
  -9   1  10    2.92    2.07
  -9   1  10    4.12    1.70
  -7  -1  10  157.84   11.98
   7  -1 -10  129.69   12.17
  -7  -1  10  137.76   11.60
  -7  -1  10  159.85   12.47
   7  -1 -10  116.61   11.57
  -7  -1  10  136.89   11.84
  -7  -1  10  131.26   11.96
  -7   1  10  149.49   11.33
  -7   1  10  145.74   11.24
  -7   1  10  129.38   11.04
  -7   1  10  119.74   11.04
   7   1 -10  128.74   11.56
  -7   1  10  141.50   11.43
   7   1 -10  115.49   10.86
  -7   1  10  116.01   11.00
   7   1 -10  120.24   11.52
  -7   1  10  142.10   11.48
   5  -1 -10   14.35    2.72
  -5  -1  10   13.33    2.37
  -5  -1  10   14.44    2.70
  -5  -1  10   12.84    1.87
  -5  -1  10   11.40    2.24
  -5  -1  10   11.60    1.48
  -5   1  10   12.18    1.85
  -5   1  10   14.80    2.66
   5   1 -10   12.50    2.82
  -5   1  10   14.61    2.56
   5   1 -10   12.66    2.97
  -5   1  10   15.24    1.92
  -5   1  10   12.41    1.71
  -3  -1  10  239.51   19.22
  -3  -1  10  233.26   19.61
  -3  -1  10  230.74   18.98
   3  -1 -10  235.25   19.44
  -3  -1  10  234.02   18.88
  -3  -1  10  210.63   18.93
  -3  -1  10  221.78   18.88
  -3  -1  10  215.18   19.29
  -3   1  10  228.53   19.26
  -3   1  10  234.30   19.28
  -3   1  10  232.06   19.36
  -3   1  10  221.19   19.42
   3   1 -10  221.81   19.70
  -3   1  10  239.16   19.30
  -3   1  10  237.66   19.66
  -3   1  10  238.04   19.31
  -1  -1  10   84.10    6.78
  -1  -1  10   71.43    6.75
  -1  -1  10   77.74    7.40
   1  -1 -10   70.23    7.23
  -1  -1  10   88.28    8.37
  -1  -1  10   80.65    7.06
  -1  -1  10   83.76    7.14
  -1  -1  10   79.07    6.90
  -1  -1  10   83.31    7.90
  -1  -1  10   77.99    6.89
  -1  -1  10   84.78    6.77
   1  -1 -10   64.60    7.51
  -1  -1  10   82.21    6.74
  -1   1  10   82.81    6.86
  -1   1  10   75.28    6.78
  -1   1  10   84.28    6.85
  -1   1  10   76.89    6.77
  -1   1  10   79.33    6.97
  -1   1  10   73.81    6.82
   1   1 -10   75.07    7.50
  -1   1  10   67.94    7.33
  -1   1  10   79.86    6.99
  -1   1  10   90.42    7.23
   1  -1  10   37.56    5.66
   1  -1  10   29.49    3.08
   1  -1  10   22.38    3.43
   1  -1  10   34.14    2.98
   1  -1  10   29.87    5.71
   1  -1  10   40.09    4.88
   1  -1  10   32.16    2.97
   1  -1  10   30.76    3.89
   1  -1  10   36.96    3.64
   1  -1  10   26.30    3.46
   1  -1  10   38.55    3.97
  -1  -1 -10   21.22    4.90
   1   1  10   37.65    3.31
   1   1  10   31.94    3.16
   1   1  10   28.81    4.49
   1   1  10   24.82    4.63
   1   1  10   37.67    3.31
   1   1  10   33.49    3.47
   1   1  10   32.22    3.20
   1   1  10   31.07    3.28
   1   1  10   32.47    3.69
   3  -1  10   61.64    6.61
   3  -1  10   57.08    5.73
   3  -1  10   54.83    5.26
   3  -1  10   57.03    5.49
   3  -1  10   47.63    5.79
   3  -1  10   63.68    5.26
   3  -1  10   62.85    5.39
   3  -1  10   57.72    6.45
   3  -1  10   65.84    5.27
   3  -1  10   60.21    7.67
   3  -1  10   58.35    5.20
   3   1  10   61.05    6.30
   3   1  10   54.19    5.84
   3   1  10   70.21    5.80
   3   1  10   60.26    5.54
   3   1  10   62.83    5.58
   3   1  10   66.30    5.56
  -3   1 -10   55.54    6.35
   3   1  10   63.43    5.63
   3   1  10   63.74    5.53
   3   1  10   63.61    5.75
   5  -1  10    8.62    1.71
   5  -1  10   10.18    2.50
   5  -1  10   11.96    1.71
   5  -1  10    9.60    1.53
   5  -1  10   11.00    1.57
   5  -1  10    9.62    1.65
   5  -1  10    8.91    1.88
   5  -1  10    8.95    2.37
   5   1  10    7.12    1.39
   5   1  10    8.04    3.33
   5   1  10   11.28    1.68
   5   1  10   10.69    2.09
   5   1  10    8.89    1.61
   5   1  10    7.47    1.92
   5   1  10    9.30    1.46
   5   1  10   10.91    2.05
   7  -1  10   23.77    2.34
   7  -1  10   21.67    2.69
   7  -1  10   18.77    3.98
   7  -1  10   17.60    2.95
   7  -1  10   24.31    3.80
   7  -1  10   23.75    2.83
   7   1  10   25.96    2.89
   7   1  10   18.60    3.38
   7   1  10   19.97    3.78
   7   1  10   22.47    3.36
   7   1  10   25.76    2.53
   7   1  10   23.95    2.92
   9  -1  10   42.98    3.80
   9  -1  10   36.83    3.66
   9  -1  10   41.19    5.12
   9  -1  10   31.78    4.69
   9   1  10   38.47    3.36
   9   1  10   30.89    4.22
   9   1  10   31.73    5.27
   9   1  10   30.07    4.05
  11  -1  10    2.65    0.75
  11  -1  10    1.37    1.65
  11  -1  10   -0.29    1.18
  11   1  10    4.03    2.96
  11   1  10    3.35    0.77
  13  -1  10   -0.47    0.93
  13  -1  10   -0.79    1.30
  13   1  10   -0.67    0.92
  13   1  10    0.48    0.52
  20  -2 -10    1.80    0.92
 -20  -2  10    0.90    1.40
  20   2 -10    0.45    0.64
 -18  -2  10    1.25    1.88
 -18  -2  10    5.03    1.27
  18  -2 -10    2.18    1.25
  18  -2 -10    3.33    0.96
  18  -2 -10   -0.41    3.87
  18  -2 -10    2.46    0.44
 -18  -2  10    2.04    1.19
 -18   2  10    2.61    1.27
  18   2 -10    1.88    0.83
  18   2 -10    2.97    0.52
 -18   2  10    2.33    0.89
 -16  -2  10    1.71    1.34
 -16  -2  10    2.65    1.00
  16  -2 -10    0.37    1.73
 -16  -2  10    2.07    1.94
  16  -2 -10    3.48    1.25
 -16   2  10    2.50    1.05
  16   2 -10    2.16    1.05
 -16   2  10    0.91    1.57
  16   2 -10    2.29    1.26
  14  -2 -10   34.81    3.04
  14  -2 -10   28.33    3.38
 -14  -2  10   29.93    3.60
 -14  -2  10   38.50    3.44
 -14   2  10   35.05    3.37
  14   2 -10   27.56    3.29
  14   2 -10   25.07    3.88
  14   2 -10   31.90    2.74
 -14   2  10   31.27    3.73
 -12  -2  10   71.62    6.51
 -12  -2  10   77.06    6.26
 -12  -2  10   64.55    6.81
  12   2 -10   50.97    5.86
  12   2 -10   59.06    5.51
 -12   2  10   62.85    5.50
 -10  -2  10  100.48   10.07
 -10  -2  10  113.88    9.74
 -10  -2  10  116.41    9.95
  10  -2 -10  111.31    9.92
 -10  -2  10  111.45    9.54
  10  -2 -10  113.92    9.46
  10   2 -10  100.34    9.42
  10   2 -10   98.75    8.57
 -10   2  10  104.41    8.99
 -10   2  10  107.68    9.36
 -10   2  10  100.09    8.84
  -8  -2  10   52.74    5.76
   8  -2 -10   65.22    5.27
   8  -2 -10   52.44    5.82
  -8  -2  10   50.65    5.57
  -8  -2  10   51.20    5.18
  -8  -2  10   45.92    5.52
  -8   2  10   61.63    6.03
  -8   2  10   54.62    6.15
   8   2 -10   57.45    7.76
   8   2 -10   71.58    5.53
  -8   2  10   72.30    5.88
  -6  -2  10    4.82    1.63
  -6  -2  10    3.82    1.26
  -6  -2  10    5.34    1.75
   6  -2 -10    4.34    0.97
  -6  -2  10    4.38    2.08
  -6   2  10    2.67    1.51
  -6   2  10    6.20    1.90
  -6   2  10    2.85    0.92
  -4  -2  10   46.54    4.57
  -4  -2  10   47.86    4.78
  -4  -2  10   37.57    4.59
  -4  -2  10   47.76    5.22
   4   2 -10   68.60    5.77
  -4   2  10   64.81    5.95
  -2  -2  10   92.65    8.18
  -2  -2  10   90.40    7.84
  -2   2  10  101.24    8.33
  -2   2  10   96.19    8.61
  -2   2  10   93.82    8.37
   0  -2  10   35.90    3.40
   0  -2  10   30.80    4.74
   0  -2  10   39.67    3.49
   0   2  10   38.51    4.22
   0   2  10   47.34    3.91
   0   2  10   33.53    4.79
   0   2  10   38.19    4.03
   0   2  10   37.18    3.79
   0   2  10   38.39    4.27
   0   2  10   43.82    3.84
   2  -2  10    1.12    0.84
   2  -2  10    2.67    0.88
   2  -2  10    2.02    1.30
   2  -2  10    2.62    1.85
   2  -2  10    2.40    1.06
   2  -2  10    2.91    0.87
   2  -2  10    1.59    0.61
   2  -2  10    2.99    2.65
   2   2  10    2.05    1.20
   2   2  10    2.74    0.91
   2   2  10    1.79    1.39
   2   2  10    2.35    0.91
   2   2  10    2.71    1.94
   2   2  10    1.62    1.19
   2   2  10    4.54    1.08
   4  -2  10    7.91    1.50
   4  -2  10    4.82    1.98
   4  -2  10    8.07    1.37
   4  -2  10    4.76    1.50
   4  -2  10    1.28    2.36
   4  -2  10    4.95    1.06
   4  -2  10    4.69    1.45
   4   2  10    3.30    1.42
   4   2  10    6.35    1.89
   4   2  10    8.36    1.28
   4   2  10    4.01    1.45
   4   2  10    6.66    1.26
   6  -2  10   17.19    1.78
   6  -2  10    9.89    2.53
   6  -2  10   13.08    1.88
   6  -2  10    9.80    2.30
   6  -2  10   11.84    2.47
   6  -2  10   16.16    1.96
   6   2  10   14.50    1.91
   6   2  10   15.21    2.04
   6   2  10   17.54    2.36
   8  -2  10    0.36    1.67
   8  -2  10   -0.63    0.81
   8  -2  10    0.50    0.47
   8  -2  10    0.35    1.59
   8  -2  10    1.42    1.88
   8  -2  10   -1.05    1.17
   8  -2  10    0.10    0.70
   8   2  10    0.44    1.38
   8   2  10    0.91    1.64
   8   2  10    1.07    1.05
   8   2  10   -0.52    0.79
   8   2  10    0.25    0.93
  10  -2  10    5.17    0.97
  10  -2  10    1.64    1.38
  10  -2  10    4.83    1.59
  10   2  10    2.38    0.84
  10   2  10    0.84    1.11
  12  -2  10    1.51    1.24
  12  -2  10    2.67    0.54
  12  -2  10    1.78    1.37
  12   2  10    1.08    0.67
  12   2  10    0.90    0.83
  17  -3 -10    0.18    0.26
  17  -3 -10   -0.57    1.09
  17  -3 -10    0.66    1.48
 -17  -3  10    0.25    1.19
 -17  -3  10    1.28    1.17
  17   3 -10    0.23    0.27
  17   3 -10    0.17    0.65
 -15  -3  10    2.06    0.94
 -15  -3  10    1.89    1.13
  15  -3 -10    2.15    0.44
  15  -3 -10    2.86    1.44
  15  -3 -10    2.06    1.37
 -15   3  10    2.53    0.90
  15   3 -10    3.11    1.74
  15   3 -10    3.39    0.56
  15   3 -10    1.65    0.94
  15   3 -10    2.23    1.24
 -13  -3  10   27.68    3.98
  13  -3 -10   28.16    3.90
 -13  -3  10   33.42    3.47
  13  -3 -10   33.80    2.88
 -13   3  10   26.43    3.03
  13   3 -10   23.90    3.26
  13   3 -10   26.52    3.03
  11  -3 -10   64.14    7.27
  11  -3 -10   73.33    5.87
 -11  -3  10   65.62    6.23
 -11  -3  10   58.95    6.41
 -11  -3  10   74.89    5.91
  11   3 -10   52.27    5.38
  11   3 -10   49.47    5.28
 -11   3  10   64.96    5.29
   9  -3 -10    6.84    1.04
  -9  -3  10    7.07    1.23
  -9  -3  10    6.85    1.89
  -9  -3  10    6.77    1.86
   9  -3 -10    6.71    2.62
   9   3 -10    5.08    1.95
  -9   3  10    5.61    1.33
   9   3 -10    6.81    0.86
  -7  -3  10  119.79   13.25
  -7  -3  10  150.15   12.43
   7  -3 -10  129.02   13.04
   7  -3 -10  162.74   11.75
  -7  -3  10  132.38   12.20
   7   3 -10  168.85   13.43
   7   3 -10  147.61   14.07
  -7   3  10  165.84   13.70
  -5  -3  10   61.34    6.44
  -5  -3  10   57.81    6.30
  -5  -3  10   75.61    6.80
   5  -3 -10   56.71    7.82
   5  -3 -10   78.24    5.75
  -5   3  10   81.38    7.36
   5   3 -10   85.43    7.08
  -3  -3  10   58.12    5.75
  -3  -3  10   44.95    5.05
  -3  -3  10   55.42    4.81
  -3  -3  10   50.92    5.34
  -3   3  10   59.58    6.88
  -3   3  10   75.41    6.05
   3   3 -10   70.91    5.72
  -3   3  10   56.22    6.08
  -1  -3  10   57.55    5.27
  -1  -3  10   62.57    5.27
  -1  -3  10   57.47    5.78
  -1  -3  10   60.81    6.13
   1   3 -10   60.51    5.60
   1   3 -10   52.88    7.70
  -1   3  10   67.08    6.48
  -1   3  10   69.36    5.88
  -1   3  10   70.67    6.05
   1  -3  10   29.94    4.08
   1  -3  10   20.39    2.75
   1  -3  10   21.70    3.22
   1  -3  10   29.63    2.60
  -1   3 -10   33.12    3.21
   1   3  10   32.04    3.00
   1   3  10   24.74    3.47
   1   3  10   31.14    3.38
   1   3  10   28.54    3.78
  -1   3 -10   21.41    4.97
   3  -3  10    2.68    1.27
   3  -3  10    1.85    0.84
   3  -3  10    1.69    1.76
   3  -3  10    2.37    0.89
   3  -3  10    3.13    2.56
   3  -3  10    3.62    0.73
   3   3  10    0.06    1.38
   3   3  10    0.46    1.56
   3   3  10    1.70    0.93
   3   3  10    2.65    0.90
   3   3  10    2.03    1.29
   5  -3  10    3.72    1.05
   5  -3  10    1.74    0.88
   5  -3  10   -1.15    2.33
   5  -3  10    3.33    2.02
   5  -3  10    1.07    1.39
   5   3  10    2.38    1.15
   5   3  10    1.72    1.48
   5   3  10    4.08    1.05
   5   3  10    1.32    1.51
   5   3  10    3.01    1.73
   7  -3  10    2.41    0.72
   7  -3  10    1.74    1.06
   7  -3  10    0.63    1.75
   7  -3  10    1.27    1.55
   7  -3  10    2.67    1.26
   7   3  10    1.53    0.77
   7   3  10    1.24    1.17
   7   3  10    0.97    1.42
   7   3  10    1.91    1.66
   9  -3  10    2.55    0.58
   9  -3  10    4.20    1.72
   9  -3  10    1.53    0.69
   9   3  10    1.45    0.80
   9   3  10    0.50    1.04
  11  -3  10    1.76    0.40
  16  -4 -10    2.76    2.05
  14  -4 -10    2.13    1.38
 -14  -4  10    0.66    0.95
  14  -4 -10    2.71    0.42
  14   4 -10    1.02    0.96
 -14   4  10    0.79    1.48
  14   4 -10    1.23    0.84
 -12  -4  10    3.54    1.73
  12  -4 -10    1.24    1.46
 -12  -4  10    1.82    1.34
  12   4 -10    1.47    0.83
  12   4 -10    1.34    1.10
 -10  -4  10    2.43    1.39
  10  -4 -10    4.99    1.97
  10   4 -10    3.60    1.16
 -10   4  10    5.79    1.37
  10   4 -10    3.58    1.21
   8  -4 -10    6.06    2.31
  -8  -4  10   10.16    1.33
   8  -4 -10    8.36    1.00
   8   4 -10    3.65    1.59
  -8   4  10    6.00    1.58
   6  -4 -10    7.12    0.99
  -6  -4  10    9.84    1.39
  -6   4  10    3.90    1.77
  -6   4  10    8.24    1.61
   6   4 -10    8.39    1.00
  -4  -4  10    2.20    1.65
  -4  -4  10    4.78    1.94
  -4  -4  10    0.60    2.12
   4   4 -10   10.16    1.25
  -4   4  10   10.53    1.87
  -2  -4  10    7.88    1.36
  -2  -4  10    6.41    1.79
  -2  -4  10    7.23    1.88
  -2  -4  10    8.87    2.26
   2   4 -10    7.90    2.33
  -2   4  10    8.14    3.45
  -2   4  10    9.50    2.24
  -2   4  10   13.53    2.32
   0  -4  10    3.39    1.77
   0  -4  10    1.63    1.49
   0  -4  10    3.86    1.49
   0  -4  10    2.99    0.96
   0   4  10    4.05    1.46
   0   4 -10    3.09    1.87
   0   4  10    3.93    1.11
   0   4  10    4.51    1.69
   2  -4  10    1.47    1.24
   2  -4  10    0.83    1.62
   2  -4  10   -0.32    0.69
   2  -4  10    1.56    0.52
   2  -4  10    0.83    0.72
   2   4  10    1.28    1.21
   2   4  10    1.16    0.72
  -2   4 -10    1.14    0.56
   2   4  10    1.15    0.81
  -2   4 -10   -0.82    1.99
   2   4  10    0.52    1.39
   4  -4  10    0.80    1.01
  -4  -4 -10    1.55    1.18
   4  -4  10    0.77    0.43
   4  -4  10    1.26    1.60
   4  -4  10    0.55    0.75
   4  -4  10    0.61    0.65
   4   4  10   -2.25    1.46
  -4   4 -10    0.85    1.94
   4   4  10    1.03    0.65
   4   4  10    0.00    0.68
  -4   4 -10    0.51    0.72
   4   4  10    0.60    1.16
   6  -4  10   -0.99    1.82
   6  -4  10    1.31    0.57
   6  -4  10    0.23    0.98
  -6   4 -10    0.09    1.84
   6   4  10    0.22    0.63
   6   4  10    0.21    1.11
   8  -4  10    0.75    0.57
  11  -5 -10    0.27    0.17
  11   5 -10    0.58    0.24
  -9  -5  10   -0.28    1.00
  -9  -5  10   -0.60    1.20
   9   5 -10    0.41    0.28
   9   5 -10    0.49    0.78
  -7  -5  10   -0.15    0.62
  -7  -5  10    0.30    1.06
   7  -5 -10    0.28    0.21
   7   5 -10    0.56    0.97
   7   5 -10    0.61    0.26
   7   5 -10    0.09    0.87
  -5  -5  10    1.03    1.10
   5  -5 -10    2.22    0.38
  -5   5  10    1.82    1.07
  -5   5  10   -0.24    0.93
   5   5 -10    0.76    0.94
   5   5 -10    0.72    0.98
   3  -5 -10    0.35    0.30
   3   5 -10    2.02    1.07
  -3   5  10   -0.61    0.79
  -3   5  10   -0.45    1.10
   3   5 -10    0.45    0.28
   1  -5 -10    4.37    0.78
  -1   5  10    2.72    1.00
  -1   5  10   -0.10    1.28
   1  -5  10    0.96    0.57
   1   5  10    1.67    0.64
  -1   5 -10    1.69    1.00
   3   5  10    1.33    0.61
 -20   0  11    1.70    1.11
  20   0 -11    0.67    0.33
 -20   0  11    1.55    0.99
  20   0 -11    1.06    0.88
 -18   0  11    0.93    1.35
 -18   0  11   -0.42    1.14
  18   0 -11    0.10    1.15
  18   0 -11    0.80    0.36
  18   0 -11    0.16    0.89
  16   0 -11   37.26    4.41
  16   0 -11   40.41    3.88
 -16   0  11   44.12    3.72
 -16   0  11   40.06    4.50
 -16   0  11   32.79    4.16
  14   0 -11   12.58    2.49
 -14   0  11   13.04    2.46
  14   0 -11   17.05    1.55
 -14   0  11   14.12    2.47
 -14   0  11   10.73    2.37
 -14   0  11   16.13    1.78
 -12   0  11   88.19    8.24
 -12   0  11   92.82    7.91
 -12   0  11   90.06    8.72
  12   0 -11   88.00    8.26
 -12   0  11   90.40    7.85
  12   0 -11   94.77    7.72
 -10   0  11    2.08    2.20
 -10   0  11    1.16    1.25
  10   0 -11    2.05    0.83
 -10   0  11    0.90    0.70
  10   0 -11    1.00    2.11
 -10   0  11    0.30    1.27
 -10   0  11    1.65    0.59
  -8   0  11  114.50   10.13
  -8   0  11  120.07   10.48
  -8   0  11  123.69   10.21
   8   0 -11  124.48   10.07
  -8   0  11  117.71   10.30
  -8   0  11  116.51   10.23
  -6   0  11   22.90    3.02
  -6   0  11   26.65    2.44
  -6   0  11   24.64    2.70
  -6   0  11   27.34    2.61
   6   0 -11   23.67    3.91
  -6   0  11   26.18    2.71
  -6   0  11   17.77    3.72
  -6   0  11   25.06    2.84
  -4   0  11  297.27   25.39
  -4   0  11  302.71   25.21
  -4   0  11  343.41   25.64
  -4   0  11  271.12   25.28
  -4   0  11  332.92   25.47
  -4   0  11  312.46   25.20
   4   0 -11  286.35   25.69
  -4   0  11  310.66   25.21
  -4   0  11  308.80   26.05
  -4   0  11  320.49   25.40
   4   0 -11  265.65   25.67
  -2   0  11   19.16    2.84
  -2   0  11   22.59    3.15
  -2   0  11   17.09    3.92
  -2   0  11   25.26    2.78
  -2   0  11   16.60    3.31
   0   0  11   73.32    6.79
   0   0  11   81.67    6.99
   0   0  11   80.06    6.94
   0   0  11   74.96    9.00
   0   0  11   74.91    6.81
   0   0  11   82.05    7.44
   0   0  11   76.61    6.93
   0   0  11   80.63    7.26
   0   0  11   80.97    6.83
   0   0  11   80.82    7.05
   0   0  11   82.32    6.82
   2   0  11    2.33    0.87
   2   0  11    1.51    0.79
   2   0  11    3.63    1.00
   2   0  11    1.50    1.16
   2   0  11    3.31    0.72
   2   0  11    1.70    1.20
   2   0  11    1.50    0.97
   2   0  11    1.32    1.85
   2   0  11    2.39    1.56
   2   0  11    4.16    2.58
   2   0  11    4.16    1.19
   2   0  11    3.09    2.80
   4   0  11  105.63    8.92
   4   0  11  100.36    9.60
   4   0  11  113.18    9.92
   4   0  11  104.62    9.03
   4   0  11  100.12    9.56
   4   0  11  106.55    9.15
   4   0  11  106.74    8.89
   4   0  11  105.81    9.02
   4   0  11   89.18    9.33
   4   0  11  109.27    8.94
   4   0  11  104.22    8.88
   6   0  11    0.67    1.02
   6   0  11    0.72    1.15
   6   0  11    0.71    0.86
   6   0  11    0.17    2.18
   6   0  11    0.62    2.13
   6   0  11    0.45    0.72
   6   0  11   -1.61    1.66
   6   0  11    0.39    0.55
   6   0  11    1.20    0.87
   6   0  11   -0.85    1.69
   6   0  11    0.05    1.07
   8   0  11    3.03    1.03
   8   0  11    3.47    1.06
   8   0  11    2.87    1.35
   8   0  11    4.48    1.91
   8   0  11    3.35    0.72
   8   0  11    2.06    2.42
  10   0  11   -0.47    1.28
  10   0  11    1.77    2.06
  12   0  11    0.13    1.01
  12   0  11    0.60    0.57
  12   0  11    0.94    1.94
 -21  -1  11    5.69    1.42
 -21   1  11    7.64    1.70
  19  -1 -11    2.70    2.91
 -19  -1  11    2.66    1.21
  19  -1 -11    2.61    0.85
  19   1 -11    1.90    1.04
  19   1 -11    3.17    1.01
  19   1 -11    1.38    0.37
 -17  -1  11    9.37    2.16
  17  -1 -11   12.50    1.87
 -17  -1  11   12.73    2.83
 -17   1  11   10.22    2.33
  17   1 -11   11.33    1.93
 -17   1  11   17.22    2.37
 -17   1  11   13.42    2.58
  15  -1 -11   17.08    2.21
 -15  -1  11   12.83    2.33
 -15  -1  11   12.84    2.64
 -15   1  11   22.77    3.00
  15   1 -11   17.30    2.42
 -15   1  11   16.37    2.80
 -15   1  11   18.55    2.99
 -13  -1  11   78.02    6.61
  13  -1 -11   68.05    6.27
  13  -1 -11   71.21    5.87
 -13  -1  11   65.40    5.89
 -13  -1  11   60.34    6.25
 -13  -1  11   64.59    7.13
 -13   1  11   65.39    6.64
  13   1 -11   70.69    6.35
 -13   1  11   67.99    6.11
 -13   1  11   70.66    6.50
 -13   1  11   67.14    6.86
  13   1 -11   71.03    5.90
 -13   1  11   69.69    6.39
  11  -1 -11   43.28    3.64
 -11  -1  11   42.34    3.75
 -11  -1  11   37.25    3.98
 -11  -1  11   40.43    4.44
 -11  -1  11   33.38    5.81
 -11   1  11   41.20    3.68
  11   1 -11   33.25    4.01
 -11   1  11   34.44    4.27
 -11   1  11   38.68    4.08
 -11   1  11   39.07    4.35
  11   1 -11   41.92    3.41
   9  -1 -11   22.46    2.35
  -9  -1  11   19.63    2.97
  -9  -1  11   25.39    2.87
  -9  -1  11   19.52    2.23
  -9   1  11   20.22    2.33
  -9   1  11   20.81    3.18
  -9   1  11   25.20    3.26
  -7  -1  11   52.14    4.82
  -7  -1  11   51.00    4.37
  -7  -1  11   45.21    6.24
  -7  -1  11   42.67    4.73
  -7  -1  11   48.39    4.36
  -7  -1  11   48.23    4.89
   7   1 -11   48.25    4.07
  -7   1  11   49.04    4.65
  -7   1  11   42.14    4.61
  -7   1  11   47.42    4.24
  -7   1  11   44.99    4.31
  -7   1  11   46.31    4.28
  -5  -1  11   12.23    1.38
  -5  -1  11    8.24    1.80
  -5  -1  11    9.91    2.78
  -5  -1  11    6.51    1.86
  -5  -1  11    7.52    2.58
  -5  -1  11   12.26    1.54
  -5  -1  11    8.44    1.43
  -5   1  11    8.95    1.69
  -5   1  11   11.42    1.58
  -5   1  11    7.52    1.36
  -5   1  11   12.01    1.72
  -3  -1  11  282.26   22.78
  -3  -1  11  270.16   23.12
  -3  -1  11  276.17   22.84
  -3  -1  11  253.70   23.15
  -3  -1  11  262.43   22.86
  -3  -1  11  305.33   23.17
  -3   1  11  298.54   23.72
  -3   1  11  280.85   23.69
  -3   1  11  287.35   23.70
  -3   1  11  270.80   23.77
  -3   1  11  268.10   23.79
  -3   1  11  288.10   23.72
  -3   1  11  307.84   24.30
  -3   1  11  290.70   24.12
  -3   1  11  278.61   23.82
  -1  -1  11  103.90    9.19
  -1  -1  11  101.22    8.11
  -1  -1  11   89.48    8.49
  -1  -1  11   97.35    8.14
  -1  -1  11   83.18    8.23
  -1  -1  11   88.19    9.07
  -1  -1  11   96.59    8.12
  -1  -1  11   87.10    8.44
  -1   1  11   84.05    7.14
  -1   1  11   76.91    7.51
  -1   1  11   79.88    7.23
  -1   1  11   79.09    7.65
  -1   1  11   86.23    7.93
  -1   1  11   88.22    7.29
  -1   1  11   79.01    7.51
   1  -1  11   55.95    4.59
   1  -1  11   46.68    4.88
   1  -1  11   57.31    4.53
   1  -1  11   40.55    5.83
   1  -1  11   56.86    4.70
   1  -1  11   53.11    4.57
   1  -1  11   44.98    4.97
   1  -1  11   42.39    8.05
   1  -1  11   48.50    5.17
   1  -1  11   43.38    6.09
   1   1  11   52.03    4.84
   1   1  11   62.42    4.98
  -1   1 -11   47.85    6.09
   1   1  11   42.82    5.20
   1   1  11   51.41    4.93
   1   1  11   62.84    5.05
   1   1  11   60.27    4.92
   1   1  11   51.53    4.88
   1   1  11   49.40    5.00
   3  -1  11   -0.34    0.61
   3  -1  11    0.29    2.40
   3  -1  11    0.79    1.46
   3  -1  11    0.37    2.01
   3  -1  11    0.67    1.24
   3  -1  11   -0.74    1.24
   3  -1  11    0.72    0.48
   3  -1  11   -0.17    0.75
   3  -1  11   -0.36    2.61
   3  -1  11    0.81    0.82
   3  -1  11    0.94    0.90
   3   1  11    0.51    1.28
   3   1  11    0.55    0.92
   3   1  11   -0.12    1.90
   3   1  11   -0.37    0.82
   3   1  11    2.38    1.05
   3   1  11    0.59    0.94
   3   1  11    0.73    0.86
   3   1  11    0.40    1.06
   3   1  11    0.59    0.89
   5  -1  11   24.00    4.72
   5  -1  11   37.46    3.21
   5  -1  11   31.95    3.34
   5  -1  11   30.49    3.68
   5  -1  11   33.28    3.26
   5  -1  11   36.64    3.33
   5  -1  11   31.28    4.59
   5   1  11   31.53    3.43
   5   1  11   37.09    3.30
   5   1  11   35.35    3.26
   5   1  11   32.81    3.51
   5   1  11   31.18    3.28
   5   1  11   28.12    3.98
   5   1  11   34.50    4.22
   5   1  11   31.06    3.38
   7  -1  11   23.90    4.06
   7  -1  11   25.17    2.92
   7  -1  11   27.61    2.71
   7  -1  11   22.74    3.57
   7  -1  11   26.83    3.11
   7  -1  11   28.24    6.09
   7   1  11   27.87    3.37
   7   1  11   26.36    2.73
   7   1  11   17.96    4.45
   7   1  11   20.29    4.37
   7   1  11   27.17    2.62
   9  -1  11   11.27    2.34
   9  -1  11   15.19    1.67
   9  -1  11    8.47    2.00
   9   1  11    6.99    1.54
   9   1  11    8.98    1.32
   9   1  11   10.58    3.47
  11  -1  11    0.64    0.38
  11  -1  11    0.74    1.50
  11  -1  11    0.28    0.93
  11  -1  11   -0.45    1.11
  11   1  11    0.80    1.18
  11   1  11    0.46    0.61
 -20  -2  11    2.13    1.30
  20  -2 -11    2.54    0.99
  20   2 -11    0.53    0.63
  18  -2 -11    0.26    0.84
 -18  -2  11    2.54    1.15
  18  -2 -11    1.04    1.19
 -18  -2  11    0.42    1.04
 -18  -2  11   -1.41    2.39
 -18   2  11   -0.27    1.09
  18   2 -11   -0.15    0.72
 -18   2  11    0.87    1.03
  18   2 -11    1.67    0.35
  18   2 -11    0.92    1.51
 -16  -2  11   12.99    1.53
  16  -2 -11   15.30    1.41
  16  -2 -11    9.51    1.95
 -16   2  11    6.81    1.76
  16   2 -11    8.71    1.52
 -16   2  11    8.11    1.63
  16   2 -11    7.75    1.62
  14  -2 -11    7.32    1.04
  14  -2 -11    9.86    2.02
  14   2 -11   11.49    2.43
  14   2 -11    7.84    1.00
 -14   2  11   12.87    2.38
 -12  -2  11  224.06   16.43
 -12  -2  11  180.30   16.76
 -12  -2  11  185.74   16.74
 -12  -2  11  204.68   16.53
  12  -2 -11  181.73   16.63
  12   2 -11  174.11   15.33
  12   2 -11  162.34   15.49
 -12   2  11  195.82   15.17
 -12   2  11  186.80   15.30
  10  -2 -11   36.02    4.31
  10   2 -11   25.75    4.70
 -10   2  11   38.08    3.71
  -8  -2  11   56.34    5.16
   8  -2 -11   60.83    5.17
  -8  -2  11   61.71    5.86
  -8  -2  11   61.26    5.69
  -8  -2  11   62.15    6.33
   8  -2 -11   52.76    6.39
  -8  -2  11   55.04    5.72
   8   2 -11   61.25    4.90
  -8   2  11   55.57    5.57
  -8   2  11   60.93    5.20
  -8   2  11   52.99    5.66
   8   2 -11   48.17    6.53
  -6  -2  11   80.32    7.62
  -6  -2  11   81.03    7.63
   6  -2 -11   82.78    7.32
  -6  -2  11   87.60    7.35
  -6  -2  11   92.83    8.26
  -6  -2  11   85.70    7.83
   6   2 -11   69.02    7.91
  -6   2  11   82.12    6.64
  -6   2  11   67.13    7.07
  -6   2  11   72.98    6.70
   6   2 -11   77.27    6.33
  -4  -2  11  243.59   21.05
  -4  -2  11  258.51   20.56
  -4  -2  11  248.02   20.45
  -4  -2  11  242.33   20.83
  -4  -2  11  266.70   20.54
  -4  -2  11  216.85   20.61
  -4   2  11  250.23   20.70
  -4   2  11  247.18   20.54
  -4   2  11  243.67   20.61
  -2  -2  11   61.84    5.24
  -2  -2  11   59.89    5.00
  -2  -2  11   55.02    4.97
  -2  -2  11   43.45    6.11
  -2   2  11   40.99    4.30
  -2   2  11   47.24    4.10
  -2   2  11   41.92    4.55
   0  -2  11   13.09    1.63
   0  -2  11   14.26    1.85
   0  -2  11   17.86    3.71
   0  -2  11   15.53    1.89
   0  -2  11   12.46    2.44
   0   2  11   14.08    2.30
   0   2  11   15.27    1.94
   0   2  11   13.69    2.26
   0   2  11   14.27    2.08
   0   2  11   14.58    1.95
   0   2  11   14.77    2.22
   0   2  11   12.62    2.76
   2  -2  11   19.27    2.35
   2  -2  11   16.66    3.77
   2  -2  11   23.05    2.18
   2  -2  11   14.00    2.71
   2  -2  11   20.93    2.17
   2   2  11   24.60    2.54
   2   2  11   19.22    2.74
   2   2  11   18.69    3.47
   2   2  11   24.27    2.80
   4  -2  11    1.01    0.83
   4  -2  11    3.58    2.38
   4  -2  11    2.21    0.92
   4  -2  11    1.99    0.58
   4  -2  11    2.47    1.80
   4  -2  11   -0.23    1.27
   4  -2  11    2.04    1.27
   4   2  11    1.48    1.64
   4   2  11    1.52    1.15
   4   2  11    2.21    1.07
   4   2  11    2.61    0.92
   4   2  11   -0.45    1.15
   4   2  11    1.66    0.96
   6  -2  11    4.00    0.96
   6  -2  11    2.61    2.26
   6  -2  11    0.68    1.40
   6  -2  11    2.16    0.93
   6  -2  11    0.79    1.06
   6  -2  11    4.80    2.03
   6   2  11    0.51    1.27
   6   2  11    1.95    1.69
   6   2  11    0.97    1.70
   6   2  11    3.31    1.12
   6   2  11    1.58    1.06
   6   2  11    2.62    0.98
   8  -2  11    8.48    1.25
   8  -2  11    5.91    1.85
   8  -2  11    5.08    1.83
   8  -2  11    5.04    1.32
   8   2  11    5.53    1.08
   8   2  11    5.84    1.72
   8   2  11    6.73    1.52
  10  -2  11    1.49    1.16
  10  -2  11    1.15    1.56
  10  -2  11    3.37    0.87
  10  -2  11    3.42    2.24
  10   2  11    3.83    1.10
  10   2  11    1.40    1.16
  10   2  11    3.24    1.08
  17  -3 -11    3.10    0.50
 -17  -3  11    1.54    1.16
 -17  -3  11    4.29    0.83
  17   3 -11    4.09    0.72
 -15  -3  11    0.80    0.95
  15  -3 -11    0.00    1.15
  15  -3 -11    4.02    1.73
  15  -3 -11    3.11    0.52
  15   3 -11    1.54    0.79
  15   3 -11    1.74    1.66
 -13  -3  11   36.45    3.91
  13  -3 -11   31.83    4.36
  13  -3 -11   29.58    4.23
 -13  -3  11   37.23    3.59
  13  -3 -11   36.67    3.10
  13   3 -11   27.73    3.00
  13   3 -11   27.94    3.30
  11  -3 -11    0.87    2.63
  11  -3 -11    1.39    0.84
 -11  -3  11    0.11    1.50
 -11  -3  11    3.00    1.62
  11   3 -11    2.34    0.50
  11   3 -11    1.39    1.82
  11   3 -11    0.30    1.13
   9  -3 -11   21.96    1.92
  -9  -3  11   14.53    2.66
  -9   3  11   20.57    2.61
   9   3 -11   25.59    2.20
  -7  -3  11    8.98    2.11
  -7  -3  11   10.31    2.32
  -7  -3  11    6.79    2.11
   7  -3 -11    9.96    3.22
  -7   3  11    4.58    1.04
   7   3 -11    7.66    2.26
   7   3 -11    3.32    0.60
  -5  -3  11   49.12    4.86
  -5  -3  11   29.66    4.20
  -5  -3  11   37.44    4.04
  -5  -3  11   45.25    3.64
   5  -3 -11   36.68    6.18
   5  -3 -11   40.22    3.49
  -5  -3  11   31.00    4.30
  -5   3  11   48.52    4.35
  -5   3  11   46.31    4.23
   5   3 -11   43.77    3.87
   5   3 -11   37.63    5.13
  -5   3  11   44.02    4.18
  -3  -3  11   21.15    2.25
  -3  -3  11   12.36    2.66
  -3  -3  11   19.30    3.42
  -3  -3  11   15.40    2.89
  -3   3  11   33.42    3.25
   3   3 -11   30.46    2.92
  -1  -3  11    7.27    2.15
  -1  -3  11   10.47    1.71
  -1  -3  11   12.19    1.69
  -1   3  11    8.07    1.81
  -1   3  11    9.21    2.45
  -1   3  11   11.74    1.64
  -1   3  11    7.65    1.59
   1  -3  11   22.62    2.50
   1  -3  11   28.30    2.43
   1  -3  11   21.40    2.46
   1   3  11   17.03    2.40
   1   3  11   11.16    2.39
   1   3  11   17.61    1.92
   1   3  11   10.88    2.46
   3  -3  11    9.15    1.59
   3  -3  11    7.50    1.73
   3   3  11   10.28    1.74
   3   3  11    7.93    1.81
   3   3  11    7.04    1.70
   3   3  11    9.40    2.06
  -3   3 -11   12.29    3.19
   5  -3  11    0.79    0.41
   5  -3  11   -0.22    0.93
   5  -3  11    0.76    0.81
   5  -3  11    1.10    1.63
   5  -3  11    0.81    0.62
  -5   3 -11    0.82    2.59
   5   3  11    0.52    1.36
   5   3  11    1.01    0.71
   5   3  11   -0.56    0.72
   5   3  11    1.49    1.37
   7  -3  11    1.26    0.92
   7  -3  11    1.08    1.55
   7  -3  11    1.79    0.44
   7  -3  11    0.69    0.62
   7   3  11    0.18    1.16
   7   3  11    1.36    1.69
   7   3  11    0.59    0.68
   7   3  11    1.25    0.84
   9  -3  11    0.70    0.66
   9  -3  11   -0.08    0.27
   9  -3  11    0.34    1.17
   9  -3  11    0.15    0.84
   9   3  11   -1.08    0.95
   9   3  11    1.00    0.81
 -12  -4  11    0.99    1.08
  12  -4 -11    1.22    1.47
 -12   4  11    3.41    1.25
  12   4 -11    2.57    1.17
  10  -4 -11    1.64    1.69
 -10  -4  11    1.69    1.27
  10   4 -11    1.78    0.92
  10   4 -11    0.98    1.13
 -10   4  11    2.50    1.30
  -8  -4  11    6.05    1.02
   8  -4 -11    0.52    2.15
   8  -4 -11    4.11    0.62
   8   4 -11   -0.74    1.19
  -8   4  11    0.74    1.31
  -6  -4  11    2.42    0.62
   6  -4 -11    1.34    0.39
  -6  -4  11    2.39    1.29
  -6   4  11    0.94    0.79
  -6   4  11    1.68    1.40
   6   4 -11    1.43    1.42
   6   4 -11    1.07    0.39
  -6   4  11    1.15    1.13
  -4  -4  11    3.77    1.91
  -4  -4  11    2.37    1.66
  -4  -4  11    0.72    1.33
  -4  -4  11    4.62    0.81
   4  -4 -11    3.20    0.63
  -4  -4  11    2.43    1.59
   4   4 -11    4.22    0.66
   4   4 -11    0.91    1.62
  -4   4  11    2.76    1.00
  -4   4  11    3.23    0.89
  -4   4  11    2.43    1.24
  -2  -4  11    2.86    1.50
  -2  -4  11    0.48    1.52
  -2  -4  11    1.88    0.95
  -2  -4  11    2.69    1.11
  -2   4  11    2.86    0.91
  -2   4  11    3.44    2.33
  -2   4  11    2.83    1.28
   0  -4  11    0.98    0.69
   0  -4  11    1.31    0.49
   0  -4  11    2.95    1.57
   0  -4  11    0.65    0.76
   0  -4  11    0.83    1.22
   0   4  11    0.79    0.72
   0   4 -11    0.51    0.52
   0   4  11    1.86    1.80
   0   4  11    1.24    0.79
   0   4  11    0.91    1.08
   2  -4  11    1.42    0.64
   2  -4  11    0.26    1.08
   2  -4  11    0.13    0.64
   2  -4  11    0.47    1.50
   2   4  11    0.41    0.67
   2   4  11    1.00    1.09
   2   4  11   -0.65    1.51
   2   4  11    0.76    0.72
   4  -4  11   -0.23    0.98
   4  -4  11   -0.20    0.44
   4  -4  11    2.32    2.02
   4  -4  11   -0.28    0.58
   4  -4  11    0.44    0.81
   4   4  11    0.29    1.64
   4   4  11    0.17    0.60
   4   4  11   -1.21    1.25
   4   4  11   -0.67    0.59
   6  -4  11    0.18    0.56
   6  -4  11    0.69    0.82
   6   4  11    0.78    0.59
   9  -5 -11    3.49    0.41
   9   5 -11    2.74    0.42
   7  -5 -11    0.96    0.22
   7   5 -11    0.64    0.24
   7   5 -11   -0.99    1.09
  -7   5  11    0.13    0.84
   7   5 -11   -0.74    0.90
  -5  -5  11    0.00    0.54
   5   5 -11   -1.26    0.83
   5   5 -11    0.06    0.83
  -5   5  11    0.67    0.88
  -3  -5  11    0.28    0.50
  -3   5  11   -0.66    1.02
   3   5 -11    0.48    0.89
   1  -5 -11    1.53    0.60
  -1  -5  11    1.07    0.56
  -1   5  11    0.85    0.75
   1   5 -11    0.94    1.01
  20   0 -12    5.59    1.38
  20   0 -12    6.91    0.75
 -18   0  12   21.08    3.04
  18   0 -12   28.03    2.23
 -18   0  12   21.41    2.81
  18   0 -12   24.30    2.57
  16   0 -12   14.80    1.57
  16   0 -12   14.03    2.71
  16   0 -12   17.63    2.28
 -16   0  12   15.23    1.89
 -14   0  12    0.78    1.80
  14   0 -12    1.62    1.64
 -14   0  12    0.72    1.29
 -14   0  12    0.71    1.18
 -12   0  12   17.14    2.23
  12   0 -12   14.23    1.59
 -12   0  12   14.64    1.80
  12   0 -12   16.57    3.26
 -10   0  12    4.82    1.57
 -10   0  12    3.36    0.97
 -10   0  12    4.69    1.43
 -10   0  12    1.83    0.60
  10   0 -12    3.02    0.67
 -10   0  12    2.26    0.80
  -8   0  12   58.62    5.98
  -8   0  12   76.36    6.03
   8   0 -12   65.61    5.97
  -8   0  12   65.64    6.08
  -8   0  12   82.75    6.91
  -6   0  12   11.12    1.73
  -6   0  12   15.33    2.59
  -6   0  12   12.16    1.83
  -6   0  12   16.06    2.24
  -6   0  12   17.94    3.05
  -4   0  12   29.51    3.03
  -4   0  12   29.85    4.81
  -4   0  12   30.98    4.24
  -4   0  12   38.22    7.40
  -4   0  12   25.73    3.00
  -4   0  12   35.69    3.55
  -4   0  12   33.03    4.40
  -4   0  12   32.24    3.25
  -4   0  12   28.91    3.50
  -2   0  12  251.38   20.35
  -2   0  12  238.35   20.28
  -2   0  12  223.57   20.22
  -2   0  12  248.43   20.15
  -2   0  12  217.61   20.57
  -2   0  12  245.16   20.41
  -2   0  12  231.50   20.14
  -2   0  12  249.63   20.14
  -2   0  12  267.74   21.07
  -2   0  12  247.77   20.79
   0   0  12   52.40    4.49
   0   0  12   50.30    4.73
   0   0  12   44.64    4.96
   0   0  12   47.78    4.81
   0   0  12   59.08    4.68
   0   0  12   43.77    4.52
   0   0  12   51.60    4.51
   0   0  12   42.18    5.33
   2   0  12   40.34    3.61
   2   0  12   41.99    3.95
   2   0  12   39.02    3.82
   2   0  12   37.49    3.73
   2   0  12   31.75    4.28
   2   0  12   37.46    4.66
   2   0  12   39.32    5.64
   2   0  12   40.86    4.03
   2   0  12   43.51    3.74
   2   0  12   38.15    3.87
   2   0  12   38.11    3.67
   4   0  12    2.17    2.28
   4   0  12    3.05    1.12
   4   0  12    0.13    0.75
   4   0  12    0.65    0.79
   4   0  12    1.49    1.14
   4   0  12    1.58    0.92
   4   0  12    1.63    2.50
   4   0  12    0.44    0.79
   4   0  12    0.37    0.54
   4   0  12    0.31    1.77
   4   0  12   -0.45    1.72
   6   0  12    2.59    1.13
   6   0  12    0.72    1.77
   6   0  12    2.73    2.33
   6   0  12    0.61    1.28
   6   0  12    2.52    1.10
   6   0  12    8.45    2.89
   8   0  12   34.61    4.43
   8   0  12   40.98    4.95
   8   0  12   41.53    3.72
  10   0  12    2.56    1.46
  10   0  12    1.12    2.17
  10   0  12    1.32    0.62
 -19  -1  12    4.02    2.21
  19  -1 -12    2.01    1.28
 -19  -1  12    2.09    1.11
  19  -1 -12    2.95    0.88
  19   1 -12    4.13    1.40
  19   1 -12    4.00    1.06
 -19   1  12    2.97    1.19
  17  -1 -12    6.59    0.96
  17  -1 -12    7.78    1.54
 -17  -1  12   11.50    1.89
 -17  -1  12    9.83    1.50
 -17  -1  12   10.22    2.11
  17   1 -12    8.74    1.66
  17   1 -12    8.74    1.56
 -17   1  12    8.81    1.91
  17   1 -12    7.09    0.90
  15  -1 -12    0.87    1.15
 -15  -1  12    2.20    1.35
  15  -1 -12    1.72    0.64
 -15  -1  12    1.89    1.17
 -15  -1  12    2.95    0.82
 -15  -1  12    2.25    2.45
  15   1 -12    2.31    1.39
 -15   1  12    1.67    1.19
  15   1 -12    2.28    0.69
  13  -1 -12   42.01    4.03
 -13  -1  12   49.40    4.62
 -13  -1  12   42.18    4.12
  13  -1 -12   48.72    4.49
 -13  -1  12   47.24    5.87
 -13   1  12   50.03    4.54
  13   1 -12   47.01    4.47
 -13   1  12   51.34    4.83
 -13   1  12   40.44    4.16
  13   1 -12   41.39    3.96
  11  -1 -12   28.59    2.51
 -11  -1  12   25.17    2.60
 -11  -1  12   28.18    2.63
 -11  -1  12   19.32    3.29
 -11   1  12   24.12    2.31
  11   1 -12   18.48    2.77
 -11   1  12   19.23    2.75
 -11   1  12   16.55    3.00
  -9  -1  12    5.00    2.39
  -9  -1  12    3.19    1.32
  -9  -1  12    5.52    1.42
  -9  -1  12    3.07    1.52
  -9   1  12    7.87    1.43
  -7  -1  12    6.33    1.53
  -7  -1  12    3.70    1.61
  -7  -1  12    4.86    1.43
  -7  -1  12    5.41    2.38
  -7  -1  12    6.37    1.24
  -7   1  12    6.82    2.18
  -7   1  12    4.30    1.51
  -7   1  12    6.95    1.16
  -7   1  12    6.83    1.50
  -7   1  12    5.61    2.28
  -5  -1  12   14.74    2.01
  -5  -1  12    8.53    2.57
  -5  -1  12   20.53    4.28
  -5  -1  12   12.85    2.08
  -5  -1  12   15.97    2.41
  -5   1  12    9.25    1.60
  -5   1  12   13.03    1.68
  -5   1  12    9.08    1.71
  -3  -1  12   56.76    4.90
  -3  -1  12   54.26    4.94
  -3  -1  12   53.07    4.91
  -3   1  12   43.54    5.02
  -3   1  12   49.83    4.74
  -3   1  12   46.45    4.62
  -3   1  12   51.52    4.50
  -3   1  12   47.94    4.61
  -3   1  12   53.48    4.58
  -1  -1  12  183.07   14.05
  -1  -1  12  153.19   14.38
  -1  -1  12  178.92   14.05
  -1  -1  12  142.59   15.00
  -1  -1  12  158.10   14.78
  -1  -1  12  180.37   14.06
  -1  -1  12  169.89   14.16
  -1   1  12  171.36   14.32
  -1   1  12  176.60   14.36
  -1   1  12  167.13   14.32
  -1   1  12  157.07   14.62
  -1   1  12  189.35   14.46
  -1   1  12  168.40   14.49
  -1   1  12  163.04   14.37
   1  -1  12    4.68    1.01
   1  -1  12    7.93    1.50
   1  -1  12    1.54    2.91
   1  -1  12    4.47    1.02
   1  -1  12    4.39    1.63
   1  -1  12    3.73    1.51
   1  -1  12    4.56    0.98
   1  -1  12    3.60    2.27
   1   1  12    1.94    1.38
   1   1  12    3.19    1.04
   1   1  12    2.94    1.15
   1   1  12    3.90    1.13
   1   1  12    0.73    2.97
   1   1  12    3.39    1.16
   1   1  12    3.94    0.95
   1   1  12   -2.51    2.60
   3  -1  12    4.21    3.05
   3  -1  12    8.05    1.23
   3  -1  12    5.41    1.65
   3  -1  12    5.32    1.66
   3  -1  12    6.12    2.17
   3  -1  12    5.51    1.02
   3  -1  12    6.38    1.11
   3   1  12    7.43    1.34
   3   1  12    6.56    1.25
   3   1  12    6.15    1.40
   3   1  12    4.68    1.74
   3   1  12    7.45    1.21
   3   1  12    7.37    2.41
   3   1  12    5.97    1.29
   5  -1  12    0.45    1.42
   5  -1  12    1.41    1.85
   5  -1  12    5.79    1.08
   5  -1  12    2.60    1.02
   5  -1  12    2.58    4.92
   5  -1  12    3.07    1.85
   5  -1  12    3.59    0.88
   5   1  12    1.05    1.07
   5   1  12    0.74    2.67
   5   1  12    1.36    1.55
   5   1  12    2.10    1.09
   5   1  12    3.52    1.09
   7  -1  12   18.28    3.20
   7  -1  12   19.76    3.43
   7  -1  12   16.69    2.27
   7  -1  12   13.06    2.50
   7   1  12   22.37    2.20
   7   1  12   13.19    2.85
   7   1  12   16.61    2.98
   9  -1  12    0.67    0.64
   9  -1  12    0.71    0.40
   9  -1  12    0.20    1.57
   9  -1  12    0.51    1.47
   9  -1  12   -1.43    1.20
   9   1  12    0.63    1.31
   9   1  12    0.57    0.67
   9   1  12    0.70    0.84
  11  -1  12    0.46    1.57
  11   1  12    2.34    2.18
  18  -2 -12    0.94    0.93
  18  -2 -12    0.58    0.27
 -18  -2  12    0.65    1.01
 -18  -2  12   -1.16    1.18
  18  -2 -12   -0.12    1.06
  18   2 -12    0.62    0.30
  18   2 -12   -1.40    1.15
  18   2 -12    0.23    0.76
 -16  -2  12    0.55    1.03
  16  -2 -12    0.04    0.95
  16  -2 -12   -0.17    1.34
 -16  -2  12    0.68    0.59
  16  -2 -12    0.25    0.35
 -16   2  12    0.60    1.18
  16   2 -12   -0.23    0.29
  16   2 -12    0.21    0.79
  14  -2 -12   10.65    2.23
 -14  -2  12   13.00    2.29
 -14  -2  12   16.80    1.76
  14  -2 -12   16.75    1.61
  14   2 -12   17.39    1.57
  14   2 -12   13.19    2.22
 -14   2  12   13.10    2.83
 -12  -2  12   40.72    4.11
 -12  -2  12   54.20    4.57
  12  -2 -12   40.75    4.06
  12  -2 -12   44.45    4.65
 -12  -2  12   55.05    5.06
  12   2 -12   49.38    4.78
  12   2 -12   42.84    4.25
 -12   2  12   58.99    5.20
  10  -2 -12   27.02    4.14
 -10  -2  12   34.13    3.58
 -10  -2  12   34.25    3.90
 -10  -2  12   31.10    3.69
  10   2 -12   52.24    4.27
 -10   2  12   45.71    4.50
  -8  -2  12    2.51    1.02
  -8  -2  12    2.35    0.63
  -8  -2  12    2.20    1.69
  -8  -2  12    4.04    1.96
  -8  -2  12    4.03    1.70
   8  -2 -12    2.01    0.74
  -8   2  12    2.45    0.89
  -8   2  12    1.41    1.50
   8   2 -12    2.78    0.56
  -6  -2  12   79.70    6.94
  -6  -2  12   73.01    7.38
  -6  -2  12   91.12    7.08
  -6  -2  12   75.37    7.85
  -6  -2  12   88.36    7.04
  -6  -2  12   69.76    7.43
  -6  -2  12   85.43    7.22
   6   2 -12   63.15    8.52
   6   2 -12   86.66    6.80
  -6   2  12   77.22    7.06
  -6   2  12   85.71    7.08
  -4  -2  12  101.28    8.76
  -4  -2  12   91.86    9.13
  -4  -2  12   99.91    9.57
  -4  -2  12  116.57    8.87
  -4  -2  12   95.74    8.68
  -4  -2  12  106.03    8.78
  -4   2  12   91.83    8.33
  -4   2  12   98.51    8.48
  -4   2  12  101.63    8.75
  -4   2  12   95.94    8.36
  -4   2  12   94.10    8.32
  -2  -2  12    8.44    1.52
  -2  -2  12    5.17    1.08
  -2  -2  12    8.77    1.50
  -2  -2  12    6.88    2.23
  -2   2  12    5.46    1.29
  -2   2  12    5.82    1.22
  -2   2  12    5.45    1.70
  -2   2  12    5.48    1.37
   0  -2  12   19.92    2.12
   0  -2  12   25.97    3.85
   0  -2  12   19.46    2.23
   0  -2  12   18.46    2.86
   0  -2  12   21.65    2.28
   0  -2  12   21.29    2.30
   0   2  12   24.26    3.07
   0   2  12   23.63    2.53
   0   2  12   24.99    2.70
   0   2  12   20.39    2.47
   0   2  12   18.44    3.10
   0   2  12   23.87    2.54
   0   2  12   22.55    3.58
   2  -2  12    5.63    1.08
   2  -2  12    3.90    1.39
   2  -2  12    3.90    1.09
   2  -2  12    6.78    3.79
   2  -2  12    5.10    0.99
   2  -2  12    6.12    2.14
   2   2  12    4.75    1.17
   2   2  12    3.77    1.97
   2   2  12    4.42    1.33
   2   2  12    7.39    1.44
   2   2  12    2.82    1.43
   4  -2  12    1.18    2.88
   4  -2  12    0.28    1.29
   4  -2  12    7.71    3.03
   4  -2  12    2.97    1.64
   4  -2  12    2.30    0.97
   4   2  12    0.48    1.21
   4   2  12    2.38    1.34
   4   2  12    4.86    2.36
   4   2  12    2.37    1.08
   4   2  12    3.83    1.94
   6  -2  12    1.58    1.65
   6  -2  12    0.65    1.11
   6  -2  12    2.46    1.07
   6  -2  12   -2.87    2.20
   6  -2  12    2.71    0.76
   6   2  12    0.18    1.56
   6   2  12    2.33    0.86
   6   2  12    2.21    1.01
   6   2  12    0.10    1.32
   8  -2  12    2.83    0.80
   8  -2  12    2.82    1.48
   8  -2  12    0.66    1.11
   8  -2  12    0.87    2.20
   8   2  12    2.56    0.95
   8   2  12    0.64    1.27
   8   2  12    1.61    0.81
 -17  -3  12    0.75    0.78
 -17  -3  12   -0.82    0.93
  17  -3 -12    0.36    0.98
  17   3 -12    0.19    0.62
 -15  -3  12   13.36    2.04
  15  -3 -12   17.77    1.51
  15   3 -12   14.16    1.97
  15   3 -12   20.25    1.64
  13  -3 -12    1.98    1.45
  13  -3 -12    3.17    0.52
 -13  -3  12    2.56    1.09
  13   3 -12    1.78    0.95
  13   3 -12    1.59    1.82
  11  -3 -12    8.99    1.08
 -11  -3  12    9.22    1.20
  11   3 -12    5.18    1.91
  11   3 -12    3.17    1.23
   9  -3 -12   22.96    2.12
  -9  -3  12   24.23    3.97
  -9  -3  12   16.54    2.41
   9  -3 -12   25.30    4.56
  -9   3  12   25.56    2.87
   9   3 -12   26.38    2.40
  -7  -3  12   15.22    3.67
  -7  -3  12   16.65    2.63
   7  -3 -12   16.29    5.99
  -7  -3  12   17.79    1.98
  -7   3  12   27.45    2.98
   7   3 -12   25.76    2.48
  -7   3  12   29.91    2.90
  -5  -3  12   -0.63    1.70
  -5  -3  12    2.65    1.98
  -5  -3  12    1.81    1.44
  -5  -3  12    0.24    0.87
  -5  -3  12   -1.34    1.59
   5  -3 -12    1.01    0.76
  -5  -3  12    0.49    0.48
   5  -3 -12    1.86    5.78
   5   3 -12   -0.42    0.43
  -5   3  12   -1.25    1.38
   5   3 -12   -2.25    2.15
  -5   3  12    0.22    1.08
  -5   3  12   -0.34    0.70
  -3  -3  12    1.28    1.64
  -3  -3  12   -0.58    1.08
  -3  -3  12   -0.14    1.30
  -3  -3  12    0.42    0.45
  -3  -3  12    0.49    0.74
  -3   3  12   -0.26    1.00
  -3   3  12    1.59    0.80
  -3   3  12    0.58    1.04
   3   3 -12    0.44    0.66
  -3   3  12    0.22    1.26
  -1  -3  12   12.65    3.06
  -1  -3  12   15.99    1.69
  -1  -3  12   13.46    2.58
  -1  -3  12   10.50    2.06
  -1  -3  12   13.82    2.37
  -1   3  12   18.28    2.61
  -1   3  12   20.43    2.78
  -1   3  12   25.47    2.52
   1  -3  12    2.81    1.22
   1  -3  12    3.18    1.48
   1  -3  12    5.46    1.05
   1  -3  12    5.91    2.02
   1   3  12    4.73    2.17
   1   3  12    4.12    1.53
   1   3  12    6.82    1.24
   1   3  12    3.32    1.36
   3  -3  12    1.36    1.06
   3  -3  12    0.56    1.49
   3  -3  12    0.72    0.78
   3  -3  12    1.56    0.66
   3   3  12    2.43    0.76
   3   3  12    2.07    1.15
   3   3  12    1.04    1.52
   3   3  12    1.57    0.76
   3   3  12    0.57    1.08
   5  -3  12    0.79    0.92
   5  -3  12   -0.91    1.31
   5  -3  12    0.61    0.89
   5  -3  12    0.89    0.59
   5   3  12    0.40    1.48
   5   3  12    1.43    0.66
   5   3  12   -0.47    1.32
   7  -3  12   -0.13    0.83
   7  -3  12   -0.42    0.70
   7  -3  12    0.53    1.30
   7   3  12    0.70    1.32
   7   3  12    0.98    0.76
 -14  -4  12   24.20    2.05
  14  -4 -12   19.10    1.83
  12  -4 -12   -0.49    1.46
 -12  -4  12    1.39    0.58
  12  -4 -12    0.90    0.28
 -12  -4  12    0.56    1.12
  12   4 -12   -0.12    0.69
 -12   4  12    0.42    1.41
  12   4 -12    0.76    0.28
  12   4 -12    0.84    1.43
 -10  -4  12    2.11    0.65
  10  -4 -12    0.26    2.20
  10  -4 -12    2.76    0.47
 -10  -4  12    0.66    1.06
  10   4 -12    2.59    1.41
 -10   4  12    3.05    1.27
  10   4 -12    2.54    0.48
  10   4 -12    1.19    0.78
  -8   4  12    3.45    1.36
   8   4 -12    2.52    1.33
  -6  -4  12    2.38    0.57
   6  -4 -12    1.45    0.37
  -6  -4  12    0.67    0.65
  -6  -4  12    2.10    1.41
  -6  -4  12    1.31    1.11
  -6   4  12    1.49    1.38
  -6   4  12    2.13    0.84
   6   4 -12    1.11    0.36
  -6   4  12    0.44    0.97
   6   4 -12    0.82    1.38
   4  -4 -12    5.06    0.77
  -4  -4  12    4.25    1.56
  -4  -4  12    4.63    2.50
  -4   4  12    3.14    1.19
   4   4 -12    2.94    1.46
  -4   4  12    1.56    1.02
  -4   4  12    2.84    1.99
  -4   4  12    4.67    0.86
  -2  -4  12    0.05    1.75
  -2  -4  12   -0.83    1.29
  -2  -4  12    0.50    1.83
  -2  -4  12   -0.70    1.22
  -2  -4  12    0.02    0.56
   2   4 -12    0.46    0.47
  -2   4  12    1.09    0.67
  -2   4  12    0.09    0.95
   2   4 -12    0.28    1.41
  -2   4  12    1.13    0.83
   0  -4  12    1.57    1.44
   0  -4  12   -1.04    1.12
   0  -4  12    0.98    0.86
   0   4  12    0.79    0.75
   0   4  12   -0.30    0.93
   0   4 -12   -0.33    1.43
   2  -4  12    2.44    2.82
   2  -4  12    0.91    0.70
   2  -4  12    0.03    0.93
   2  -4  12    0.41    1.13
   2   4  12    1.77    1.28
   2   4  12    2.21    0.65
   2   4  12    1.65    0.69
   4  -4  12    1.13    0.61
   4  -4  12   -0.20    0.86
   4   4  12   -0.23    0.56
   5  -5 -12    1.88    0.63
  20   0 -13    0.66    0.80
  20   0 -13    1.61    0.33
 -20   0  13    2.25    1.01
 -18   0  13    2.01    1.00
  18   0 -13   -0.11    0.29
  18   0 -13    0.23    0.77
  16   0 -13    9.37    1.68
 -14   0  13   13.05    2.41
 -14   0  13   13.88    2.24
 -12   0  13    0.32    1.02
 -12   0  13    0.22    1.44
  12   0 -13    0.62    0.45
 -12   0  13    0.95    0.63
 -12   0  13    0.87    1.24
 -10   0  13   73.01    6.84
 -10   0  13   83.81    6.84
 -10   0  13   86.19    6.95
 -10   0  13   71.66    7.19
  -8   0  13    6.94    1.67
  -8   0  13    8.90    1.68
  -8   0  13   11.81    1.61
  -8   0  13   14.21    1.49
  -8   0  13    6.61    2.23
  -8   0  13   10.55    2.19
  -6   0  13   71.09    6.35
  -6   0  13   63.20    6.67
  -6   0  13   71.93    6.33
  -6   0  13   79.72    6.29
  -6   0  13   71.99    6.62
  -4   0  13   42.53    4.05
  -4   0  13   38.99    4.02
  -4   0  13   36.82    3.51
  -4   0  13   39.88    4.67
  -4   0  13   42.29    3.66
  -4   0  13   37.45    3.55
  -4   0  13   33.65    4.44
  -4   0  13   29.37    3.54
  -2   0  13  260.58   20.26
  -2   0  13  235.74   20.32
  -2   0  13  211.92   20.48
  -2   0  13  246.18   20.44
  -2   0  13  252.25   20.25
  -2   0  13  221.42   21.28
  -2   0  13  222.55   20.71
  -2   0  13  248.57   20.28
  -2   0  13  283.62   20.29
   0   0  13    0.28    0.75
   0   0  13    1.66    1.30
   0   0  13    1.76    2.06
   0   0  13    1.50    1.21
   0   0  13    0.25    0.75
   0   0  13   -0.17    2.92
   0   0  13    0.74    0.93
   0   0  13   -0.18    0.88
   0   0  13   -0.75    1.34
   0   0  13   -0.51    0.89
   0   0  13    0.13    0.50
   2   0  13   16.41    2.31
   2   0  13   16.23    3.16
   2   0  13   18.01    1.99
   2   0  13   17.33    2.38
   2   0  13   16.76    2.10
   2   0  13   12.30    2.31
   2   0  13   22.72    4.36
   2   0  13   12.48    3.31
   2   0  13   15.24    1.99
   2   0  13   15.70    1.94
   2   0  13   16.85    1.81
   4   0  13    1.73    1.28
   4   0  13    0.52    0.85
   4   0  13   -5.15    2.98
   4   0  13   -0.93    1.76
   4   0  13   -0.34    1.89
   4   0  13   -1.91    1.16
   4   0  13    0.04    1.07
   4   0  13   -0.21    1.02
   4   0  13   -1.78    2.84
   6   0  13   15.13    3.05
   6   0  13   17.57    3.68
   6   0  13   23.16    2.19
   6   0  13   18.43    2.19
   8   0  13    1.73    1.95
   8   0  13    2.01    3.22
  19  -1 -13    0.38    1.09
  19  -1 -13    1.55    1.38
  19  -1 -13   -0.10    0.29
 -19  -1  13   -0.31    1.01
  19   1 -13   -0.03    0.32
  19   1 -13   -0.27    0.83
 -19   1  13   -0.40    0.99
  17  -1 -13    0.80    0.75
 -17  -1  13    3.12    0.86
  17  -1 -13    1.54    0.40
 -17  -1  13    1.10    1.04
  17   1 -13    1.41    0.36
 -17   1  13    1.04    0.99
  17   1 -13    1.40    1.07
  17   1 -13    0.39    0.85
 -15  -1  13   11.91    1.50
  15  -1 -13   10.22    1.96
  15  -1 -13   13.07    1.36
 -15  -1  13   11.21    2.20
 -15   1  13   11.93    2.26
  15   1 -13   13.42    1.26
  15   1 -13    9.15    1.95
 -15   1  13    9.74    1.66
  13  -1 -13    8.71    1.95
  13  -1 -13    9.58    1.24
 -13  -1  13   13.75    2.17
 -13  -1  13    9.86    1.45
  13   1 -13   11.20    2.22
  13   1 -13    9.07    1.12
 -11  -1  13   62.99    5.77
  11  -1 -13   52.84    5.71
  11  -1 -13   63.10    5.29
 -11  -1  13   62.78    5.41
 -11  -1  13   60.02    5.35
 -11   1  13   61.32    5.71
 -11   1  13   59.76    5.41
 -11   1  13   56.27    5.81
  11   1 -13   56.68    5.65
  11   1 -13   66.57    5.21
  -9  -1  13   44.79    4.02
  -9  -1  13   41.63    4.07
   9  -1 -13   44.61    3.99
  -9   1  13   21.71    2.52
   9   1 -13   19.64    3.10
  -9   1  13   17.05    2.85
  -9   1  13   21.82    2.85
  -9   1  13   19.31    3.60
  -7  -1  13   17.30    2.54
  -7  -1  13   10.98    1.53
  -7  -1  13   15.18    1.82
  -7  -1  13   12.60    2.40
  -7  -1  13   14.17    1.94
  -7  -1  13   12.79    1.85
  -7  -1  13   17.39    2.93
  -7   1  13   10.21    2.26
  -7   1  13   12.95    1.75
  -7   1  13   10.88    1.78
  -7   1  13   14.80    2.39
  -7   1  13   11.06    1.64
  -7   1  13   11.81    2.44
  -5  -1  13   11.81    1.73
  -5  -1  13   14.62    1.65
  -5  -1  13   11.29    1.87
  -5  -1  13    8.42    2.58
  -5  -1  13    9.58    2.12
  -5  -1  13    9.23    2.39
  -5   1  13   10.62    1.82
  -5   1  13   11.91    1.72
  -3  -1  13  135.02   11.02
  -3  -1  13  126.73   10.45
  -3  -1  13  105.07   10.51
  -3  -1  13  123.02   10.08
  -3  -1  13  120.73   10.05
  -3  -1  13  115.69   10.14
  -3  -1  13  103.79   10.04
  -3  -1  13  120.08   10.04
  -3   1  13  110.20    9.29
  -3   1  13  102.83    9.25
  -3   1  13  106.01    9.19
  -3   1  13  117.40    9.47
  -3   1  13  114.54    9.34
  -3   1  13   91.48    9.53
  -3   1  13  110.73    9.63
  -1  -1  13   33.64    4.06
  -1  -1  13   42.42    3.65
  -1  -1  13   28.12    5.26
  -1  -1  13   45.50    3.65
  -1  -1  13   36.70    3.59
  -1   1  13   36.73    4.26
  -1   1  13   45.79    4.28
  -1   1  13   46.84    4.30
  -1   1  13   48.33    4.43
  -1   1  13   48.23    4.21
   1  -1  13    0.48    0.79
   1  -1  13    1.66    0.84
   1  -1  13    2.09    1.57
   1  -1  13    1.40    0.82
   1  -1  13   -0.44    2.03
   1  -1  13    1.84    0.85
   1  -1  13    1.04    1.28
   1   1  13    0.46    1.40
   1   1  13    1.32    1.07
   1   1  13    1.79    0.96
   1   1  13    1.79    0.84
   1   1  13    0.84    1.03
   1   1  13   -0.03    3.06
   1   1  13    3.83    1.07
   1   1  13    3.14    0.92
   1   1  13    0.91    0.92
   3  -1  13   14.25    1.87
   3  -1  13   16.37    1.85
   3  -1  13   11.23    2.60
   3  -1  13   12.73    1.89
   3  -1  13    5.44    4.21
   3  -1  13   14.74    1.74
   3   1  13   13.23    1.68
   3   1  13   10.90    2.28
   3   1  13   11.47    1.98
   3   1  13   15.08    1.94
   3   1  13    9.81    1.94
   3   1  13   12.63    3.20
   3   1  13   16.51    1.89
   3   1  13   11.33    1.94
   5  -1  13    4.17    1.08
   5  -1  13    6.25    2.08
   5  -1  13    4.05    2.71
   5  -1  13    3.46    1.04
   5  -1  13    4.87    1.00
   5  -1  13    2.79    1.39
   5   1  13    3.12    2.02
   5   1  13    4.14    1.24
   5   1  13    5.57    1.15
   5   1  13    2.46    1.69
   7  -1  13   -0.56    1.80
   7  -1  13    0.71    0.75
   7  -1  13   -0.72    1.71
   7  -1  13    2.36    0.69
   7  -1  13    2.16    2.10
   7   1  13    0.88    0.84
   7   1  13    2.21    1.81
   7   1  13    1.41    0.69
   9  -1  13   10.53    3.75
   9   1  13    0.51    1.82
   9   1  13    0.04    0.64
 -18  -2  13    0.77    1.10
  18  -2 -13    0.59    1.02
  18  -2 -13    0.29    0.97
  18   2 -13    1.13    0.81
  18   2 -13    1.67    1.19
 -16  -2  13    0.99    0.82
  16  -2 -13    1.72    1.08
  16  -2 -13    0.85    1.27
 -16  -2  13    1.49    0.65
  16  -2 -13    1.73    0.40
 -16  -2  13    0.90    0.95
  16   2 -13    2.14    0.40
  16   2 -13    1.44    0.93
  16   2 -13    1.69    0.85
 -14  -2  13    7.73    1.80
  14  -2 -13    6.04    0.94
 -14  -2  13    7.54    1.20
  14  -2 -13    7.50    1.49
  14   2 -13    5.81    0.83
  14   2 -13    9.34    1.64
 -12  -2  13   38.98    3.62
  12  -2 -13   29.82    3.95
  12  -2 -13   39.51    3.41
 -12  -2  13   42.36    3.94
 -12  -2  13   36.32    4.31
 -12   2  13   39.91    3.61
  12   2 -13   32.54    3.85
  12   2 -13   37.06    3.25
 -10  -2  13   53.93    5.03
 -10  -2  13   61.17    5.07
  10  -2 -13   54.85    4.93
 -10   2  13   50.55    4.75
  10   2 -13   54.42    4.52
  -8  -2  13   43.58    4.97
  -8  -2  13   41.31    4.51
  -8  -2  13   43.95    3.86
  -8  -2  13   39.79    3.76
   8  -2 -13   41.14    3.76
  -8  -2  13   37.81    3.86
  -8   2  13   34.28    4.23
  -8   2  13   41.79    3.87
   8   2 -13   45.09    3.63
  -6  -2  13    2.84    1.42
  -6  -2  13    2.72    1.46
  -6  -2  13    3.24    0.96
  -6  -2  13    2.87    0.96
  -6  -2  13    4.42    0.96
  -6  -2  13    3.96    2.05
  -6   2  13    3.74    0.98
  -6   2  13    2.48    1.11
  -6   2  13    2.34    1.14
  -6   2  13    5.47    1.75
  -6   2  13    1.95    1.74
  -4  -2  13    6.28    1.28
  -4  -2  13    6.02    1.11
  -4  -2  13    3.90    2.06
  -4  -2  13    4.35    1.56
  -4  -2  13    6.86    1.07
  -4   2  13    5.87    1.17
  -4   2  13    8.53    1.81
  -4   2  13    5.51    1.43
  -4   2  13    3.19    2.27
  -4   2  13    7.24    1.41
  -2  -2  13   14.32    2.06
  -2  -2  13   13.77    2.48
  -2  -2  13   20.68    1.92
  -2  -2  13   15.84    3.52
  -2  -2  13   20.53    2.51
  -2  -2  13   18.25    2.01
  -2  -2  13   13.35    2.01
  -2   2  13   12.89    1.91
  -2   2  13   12.57    2.39
  -2   2  13   11.17    1.78
  -2   2  13   14.55    2.08
   0  -2  13    5.21    0.98
   0  -2  13    4.11    0.99
   0  -2  13    5.59    1.99
   0  -2  13    3.73    1.47
   0  -2  13    4.16    0.91
   0   2  13    5.91    1.23
   0   2  13    5.26    1.15
   0   2  13    2.18    1.39
   2  -2  13   11.48    1.81
   2  -2  13   18.03    3.38
   2  -2  13   12.21    1.84
   2   2  13    8.76    1.66
   2   2  13    8.97    1.70
   2   2  13   10.06    1.73
   2   2  13    7.51    1.87
   2   2  13   10.45    2.77
   4  -2  13    2.57    0.91
   4  -2  13    2.47    1.19
   4  -2  13    4.24    3.42
   4  -2  13    3.32    0.79
   4  -2  13    0.67    1.58
   4   2  13    2.33    1.08
   4   2  13    4.89    1.02
   4   2  13    2.42    1.43
   4   2  13    1.41    1.99
   4   2  13    7.17    1.40
   4   2  13    4.10    1.22
   6  -2  13    0.29    0.31
   6  -2  13   -1.93    2.75
   6  -2  13   -1.11    1.39
   6  -2  13    0.46    0.62
   6  -2  13    0.15    1.76
   6  -2  13   -0.10    0.93
   6   2  13   -0.77    1.07
   6   2  13    0.69    1.25
   6   2  13    1.49    1.77
   6   2  13    0.20    0.70
   8  -2  13    0.51    0.73
   8  -2  13   -0.73    1.30
   8   2  13    1.44    0.76
  17  -3 -13   -0.39    0.26
  17  -3 -13    0.92    1.14
 -15  -3  13    7.93    1.20
  15  -3 -13    5.68    0.72
  15   3 -13    2.13    1.18
  15   3 -13    2.08    0.80
 -13  -3  13    1.09    0.92
  13  -3 -13    2.75    0.45
  13  -3 -13    1.53    1.12
 -13  -3  13    2.94    0.64
  13   3 -13    3.26    0.53
  13   3 -13    0.89    0.83
  11  -3 -13    3.85    1.82
  -9  -3  13    4.20    1.09
  -9  -3  13    0.50    1.74
   9  -3 -13    2.27    2.21
  -9   3  13    9.27    1.74
   9   3 -13   12.19    1.20
   7  -3 -13    5.75    2.61
  -7  -3  13    6.91    2.11
  -7  -3  13    5.80    1.00
  -7  -3  13    3.31    1.74
  -7  -3  13    3.67    1.47
  -7   3  13    6.71    1.81
   7   3 -13    5.98    2.29
  -7   3  13   11.46    1.84
  -5  -3  13    0.85    0.55
  -5  -3  13    5.17    2.05
  -5  -3  13   -0.84    2.41
  -5  -3  13    0.05    0.80
  -5  -3  13    2.78    1.09
  -5  -3  13    1.71    1.36
   5   3 -13    0.49    0.54
  -5   3  13    1.57    1.10
  -5   3  13    1.50    0.88
  -5   3  13    1.21    1.45
   5   3 -13    0.58    2.32
  -5   3  13    1.30    1.28
  -3  -3  13    0.81    1.72
  -3  -3  13    1.14    0.88
  -3  -3  13   -0.26    1.29
  -3  -3  13   -0.73    2.07
  -3  -3  13    0.29    1.03
  -3  -3  13    1.17    0.80
  -3   3  13    1.42    1.45
  -3   3  13    1.91    0.92
  -3   3  13    1.44    1.07
  -3   3  13    1.17    1.02
   3   3 -13    4.29    2.22
  -1  -3  13    0.34    1.12
  -1  -3  13    1.71    0.79
  -1  -3  13    0.22    0.84
  -1  -3  13    0.17    1.58
  -1  -3  13    1.56    0.81
  -1   3  13    0.80    0.79
  -1   3  13    0.07    1.08
  -1   3  13    0.03    0.90
  -1   3  13    0.37    1.21
   1  -3  13    0.05    0.67
   1  -3  13   -1.83    1.24
   1  -3  13    0.20    0.66
   1  -3  13   -0.90    1.43
   1  -3  13    0.06    0.96
   1  -3  13    0.28    0.38
   1   3  13   -0.30    0.76
   1   3  13   -1.47    0.95
   1   3  13    0.23    0.66
   1   3  13    0.58    1.00
   3  -3  13    0.49    1.35
   3  -3  13    0.19    0.62
   3  -3  13   -0.04    0.67
   3  -3  13    0.52    0.88
   3   3  13   -0.43    1.09
   3   3  13   -0.59    1.07
   3   3  13   -1.20    3.35
   3   3  13   -0.91    0.65
   5  -3  13   -2.01    1.44
   5  -3  13    0.25    0.62
   5  -3  13    0.01    0.95
   5  -3  13    0.01    0.28
   5   3  13    1.21    0.78
   5   3  13    0.76    0.72
   5   3  13    0.21    1.36
  12  -4 -13    6.30    0.67
 -12  -4  13    7.09    1.15
 -10  -4  13    0.50    0.75
  10  -4 -13    0.38    0.26
  10   4 -13    0.53    0.39
 -10   4  13   -1.77    1.88
  10   4 -13    0.27    0.68
 -10   4  13    1.86    1.22
   8  -4 -13    5.98    0.77
  -8  -4  13    9.53    1.67
   8   4 -13    2.67    0.92
  -8   4  13    2.96    1.03
   8   4 -13   -0.34    1.55
  -8   4  13    2.31    1.25
  -6  -4  13    2.64    0.72
  -6  -4  13    2.32    0.74
  -6   4  13    2.58    1.61
  -4  -4  13    1.75    0.64
  -4  -4  13    2.89    1.01
   4   4 -13    3.24    0.58
   4   4 -13    2.30    1.73
  -4   4  13    3.02    0.82
  -2  -4  13    1.19    1.32
  -2  -4  13    0.95    0.64
  -2  -4  13    1.70    1.36
  -2   4  13    0.36    0.87
  -2   4  13    0.64    0.87
   2   4 -13    0.31    1.46
   0  -4  13    0.17    0.70
   0  -4  13    1.18    1.05
   0  -4  13   -1.06    1.07
   0  -4  13    1.55    1.28
   0  -4  13    0.21    0.33
   0   4  13   -1.52    0.93
   0   4  13    0.44    0.57
   0   4 -13    1.10    1.50
   0   4  13    0.24    0.68
   2  -4  13    0.18    1.60
   2   4  13    0.48    0.65
   2   4  13    1.13    0.53
  18   0 -14    8.63    1.41
 -16   0  14    3.97    1.21
  16   0 -14    1.99    0.82
  16   0 -14    2.09    0.48
 -16   0  14    2.64    0.86
  14   0 -14    1.18    0.44
 -14   0  14    0.46    1.39
 -14   0  14    1.04    0.61
 -14   0  14    0.13    1.16
 -12   0  14    3.86    1.54
 -12   0  14    2.92    1.32
 -12   0  14    2.83    1.15
 -10   0  14   12.19    1.86
 -10   0  14   15.75    1.86
 -10   0  14   15.97    1.65
  10   0 -14   17.77    1.73
 -10   0  14   11.30    2.34
  -8   0  14    1.92    1.30
  -8   0  14    2.89    1.26
  -8   0  14    4.62    1.56
  -8   0  14    2.74    0.88
  -6   0  14   43.42    4.36
  -6   0  14   38.73    3.99
  -6   0  14   42.03    3.87
  -6   0  14   42.68    4.03
  -4   0  14    4.37    1.03
  -4   0  14    5.18    1.68
  -4   0  14    2.59    0.92
  -4   0  14    8.48    2.68
  -4   0  14    4.56    1.06
  -4   0  14    2.46    1.38
  -2   0  14   43.00    3.85
  -2   0  14   45.14    3.83
  -2   0  14   37.91    3.88
  -2   0  14   41.17    4.25
  -2   0  14   36.86    4.17
   0   0  14  122.33   10.94
   0   0  14  142.95   10.74
   0   0  14  131.36   10.72
   0   0  14  126.10   10.84
   0   0  14  104.29   11.30
   0   0  14  128.67   10.75
   2   0  14    4.74    3.19
   2   0  14    8.48    1.84
   2   0  14    7.06    1.78
   2   0  14   11.53    2.08
   2   0  14    7.38    1.65
   2   0  14    9.60    1.67
   2   0  14    5.02    2.55
   4   0  14    0.21    2.76
   4   0  14    3.47    1.08
   4   0  14    4.92    0.98
   4   0  14    5.44    0.93
   6   0  14    2.58    2.92
   6   0  14    0.94    3.40
 -19  -1  14    1.88    1.02
  19  -1 -14    3.64    0.85
  19   1 -14    6.08    0.65
  19   1 -14    3.75    0.87
 -17  -1  14    1.21    1.05
 -17  -1  14    2.55    0.94
  17  -1 -14    2.96    0.55
  17  -1 -14    1.65    0.71
 -17   1  14    1.94    1.12
  17   1 -14   -0.40    1.45
  17   1 -14    1.10    0.82
  15  -1 -14    2.50    1.05
 -15  -1  14    4.19    0.99
  15   1 -14    4.60    0.67
 -15   1  14    2.56    1.33
  15   1 -14    2.15    1.26
 -15   1  14    6.85    1.20
  13  -1 -14   12.41    1.39
  13  -1 -14    8.50    1.77
 -13  -1  14   13.62    2.50
 -13  -1  14   13.64    2.44
 -13  -1  14   13.56    1.61
 -13  -1  14   10.86    1.56
 -13   1  14   12.96    2.58
 -13   1  14   13.97    2.16
 -13   1  14   10.59    1.58
  13   1 -14    8.96    1.84
  13   1 -14   11.71    1.29
 -11  -1  14   38.49    4.24
 -11  -1  14   41.61    3.69
 -11  -1  14   44.09    3.80
  11  -1 -14   41.33    3.73
 -11  -1  14   36.48    3.68
  11   1 -14   38.84    3.41
  11   1 -14   28.69    4.68
 -11   1  14   35.28    3.78
 -11   1  14   40.28    3.45
 -11   1  14   32.31    5.13
  -9  -1  14    9.30    1.34
  -9  -1  14   10.99    1.53
  -9  -1  14    8.63    1.51
   9  -1 -14    9.82    1.54
  -9  -1  14   10.27    2.10
  -9  -1  14    8.05    1.63
  -9   1  14    7.00    1.66
   9   1 -14    6.78    1.99
  -9   1  14    9.73    1.44
   9   1 -14   10.12    1.30
  -9   1  14    7.55    1.33
  -9   1  14    4.60    3.36
  -7  -1  14   18.41    1.73
  -7  -1  14   11.54    2.75
  -7  -1  14   12.98    2.54
  -7  -1  14   14.10    1.99
  -7  -1  14   16.30    1.86
  -7  -1  14   13.84    2.60
  -7   1  14   14.53    2.61
  -7   1  14   17.04    2.38
  -7   1  14   16.42    3.00
  -7   1  14   13.43    2.01
  -7   1  14   15.13    2.03
  -7   1  14   16.38    1.88
  -7   1  14   18.37    1.97
  -5  -1  14    4.96    2.25
  -5  -1  14    2.01    0.89
  -5  -1  14    1.98    1.33
  -5  -1  14    4.72    2.32
  -5  -1  14    3.71    0.96
  -5  -1  14    3.49    1.03
  -5   1  14    4.76    1.33
  -5   1  14    3.65    1.66
  -5   1  14    6.56    1.37
  -5   1  14    3.82    0.96
  -5   1  14    2.61    1.49
  -5   1  14    3.78    1.17
  -3  -1  14   13.88    2.29
  -3  -1  14   16.80    1.88
  -3  -1  14   13.56    1.87
  -3  -1  14   14.10    2.81
  -3  -1  14   17.83    1.97
  -3   1  14   11.90    2.24
  -3   1  14   13.09    2.14
  -3   1  14   15.69    2.45
  -3   1  14   15.35    1.87
  -3   1  14   19.53    2.32
  -1  -1  14    5.77    1.10
  -1  -1  14    8.40    2.37
  -1  -1  14    4.68    1.85
  -1  -1  14    8.61    1.34
  -1  -1  14    6.39    1.05
  -1  -1  14    3.82    1.42
  -1   1  14    7.62    1.44
  -1   1  14    7.77    1.43
  -1   1  14    8.01    1.38
  -1   1  14    5.59    1.16
  -1   1  14    4.82    1.74
   1  -1  14   11.19    1.68
   1  -1  14   14.78    1.60
   1  -1  14    9.48    2.15
   1  -1  14   10.20    1.77
   1   1  14   10.59    2.84
   1   1  14   11.51    2.03
   1   1  14   12.21    1.92
   1   1  14   11.70    1.56
   1   1  14   11.34    2.14
   1   1  14   11.48    1.84
   3  -1  14    7.14    1.16
   3  -1  14    6.52    2.09
   3  -1  14    6.49    1.06
   3  -1  14    4.12    1.43
   3   1  14    6.66    1.44
   3   1  14    7.30    1.29
   3   1  14    6.90    1.97
   3   1  14    9.72    1.55
   5  -1  14    1.42    0.99
   5  -1  14    1.85    0.74
   5  -1  14    3.86    1.78
   5   1  14    0.38    1.37
   5   1  14    3.38    0.88
   5   1  14    1.67    0.92
   5   1  14    2.87    3.58
   7  -1  14   -0.34    0.84
   7   1  14    0.21    0.68
  18  -2 -14    0.82    1.04
  18  -2 -14    2.90    0.43
  18   2 -14    4.19    0.59
  16  -2 -14    0.99    0.33
 -16  -2  14   -0.21    1.04
  16  -2 -14    1.57    1.32
 -16  -2  14    1.10    0.69
  16  -2 -14    0.07    1.17
  16   2 -14    0.73    0.86
  16   2 -14    1.15    0.38
  16   2 -14    0.18    0.94
 -14  -2  14   -0.49    0.64
 -14  -2  14   -0.12    1.00
  14  -2 -14   -0.37    0.33
  14  -2 -14   -0.28    1.56
 -14  -2  14    0.18    0.56
  14   2 -14    0.14    0.31
  14   2 -14    0.66    0.95
 -12  -2  14    0.53    1.49
  12  -2 -14    2.17    1.99
 -12  -2  14    1.48    1.23
  12  -2 -14    1.48    0.51
 -12  -2  14    1.06    0.46
 -12  -2  14    1.48    0.70
  12   2 -14    0.96    0.41
 -12   2  14    1.16    0.83
  12   2 -14    1.26    1.06
  10  -2 -14   14.01    1.80
 -10  -2  14   19.26    2.13
 -10  -2  14   19.26    1.98
  10   2 -14   15.90    1.55
 -10   2  14   14.80    1.99
  -8  -2  14    0.64    3.04
  -8  -2  14    3.50    1.11
  -8  -2  14    3.63    0.91
   8   2 -14    7.72    1.05
  -8   2  14    3.16    2.03
  -8   2  14    2.58    1.12
  -8   2  14    2.99    1.99
  -8   2  14    5.31    1.04
  -6  -2  14   -0.07    1.21
  -6  -2  14    1.05    0.80
  -6  -2  14    1.18    0.82
  -6  -2  14   -0.62    1.93
  -6  -2  14    0.68    0.48
  -6  -2  14    0.94    1.55
  -6  -2  14   -0.37    0.81
  -6   2  14    1.51    2.18
  -6   2  14   -0.67    0.96
  -6   2  14    2.46    1.28
  -6   2  14    0.25    0.66
  -6   2  14    1.44    1.38
  -4  -2  14    0.43    0.78
  -4  -2  14    0.30    1.06
  -4  -2  14    0.65    0.75
  -4   2  14   -0.59    2.41
  -4   2  14    1.17    1.53
  -4   2  14    0.48    0.90
  -4   2  14   -0.44    1.26
  -4   2  14    1.23    1.13
  -2  -2  14    3.86    1.41
  -2  -2  14    7.38    2.57
  -2  -2  14    2.29    1.00
  -2  -2  14    0.20    0.98
  -2  -2  14    1.76    1.17
  -2  -2  14   -0.20    1.42
  -2   2  14    1.34    1.18
  -2   2  14    2.71    1.02
  -2   2  14    0.71    1.07
   0  -2  14    0.20    1.23
   0  -2  14   -0.34    0.72
   0  -2  14   -0.18    0.81
   0  -2  14    0.38    0.77
   0  -2  14    0.42    1.83
   0  -2  14    0.33    0.46
   0   2  14   -0.02    0.96
   0   2  14    1.52    1.33
   0   2  14    0.32    0.75
   0   2  14    0.18    0.99
   2  -2  14    5.84    1.14
   2  -2  14    5.99    1.06
   2  -2  14    7.58    1.21
   2  -2  14    8.30    1.82
   2   2  14    7.37    1.15
   2   2  14    7.60    1.50
   2   2  14    3.95    1.57
   4  -2  14    0.62    0.34
   4  -2  14    0.87    0.93
   4  -2  14    0.11    0.64
   4  -2  14    0.96    0.89
   4  -2  14    0.57    1.42
   4   2  14    1.76    2.00
   4   2  14   -0.57    0.71
   4   2  14    0.07    1.13
   6  -2  14    0.62    0.95
   6  -2  14    1.03    0.67
   6  -2  14    1.77    1.37
   6   2  14    0.28    0.77
  15  -3 -14    0.37    0.25
  15  -3 -14    0.56    0.98
 -15  -3  14    1.38    0.61
  15   3 -14    0.09    0.65
  15   3 -14    0.70    0.29
 -15   3  14    0.70    0.63
 -13  -3  14    3.58    0.77
  13  -3 -14    6.02    0.79
 -13   3  14    5.43    0.99
 -11  -3  14   -0.10    0.54
  11  -3 -14   -0.02    0.34
  11  -3 -14   -0.38    1.33
 -11   3  14    0.38    0.74
  11   3 -14    0.18    0.30
  11   3 -14    0.46    0.81
 -11   3  14    0.60    1.27
   9  -3 -14    0.66    0.47
   9  -3 -14    0.65    1.73
  -9  -3  14    0.55    1.78
  -9  -3  14    1.03    0.72
  -9  -3  14    0.71    0.43
  -9   3  14    0.40    0.81
  -9   3  14   -0.69    1.09
   9   3 -14    0.43    0.36
   9   3 -14    0.88    0.98
  -9   3  14   -0.02    0.79
  -7  -3  14    8.51    1.37
  -7  -3  14    8.96    1.29
  -7   3  14   10.22    2.08
  -7   3  14   16.67    1.91
   7   3 -14   15.52    1.51
  -5  -3  14    2.05    0.78
  -5  -3  14    1.78    1.21
  -5  -3  14    2.50    1.48
  -5  -3  14    3.68    0.86
  -5   3  14    2.85    1.29
  -5   3  14    2.64    1.04
  -3  -3  14    0.32    0.73
  -3  -3  14   -0.26    1.43
  -3  -3  14    0.35    1.01
  -3  -3  14   -0.02    0.98
  -3  -3  14    0.47    0.67
  -3  -3  14    0.13    0.38
  -3   3  14   -0.20    0.65
  -3   3  14    0.07    1.05
  -3   3  14   -0.80    0.92
  -3   3  14    1.21    0.88
  -1  -3  14   -0.14    0.74
  -1  -3  14    0.57    0.91
  -1  -3  14    0.87    0.85
  -1  -3  14    0.89    1.39
  -1  -3  14    0.42    0.58
  -1  -3  14    0.99    0.40
  -1   3  14   -0.34    0.90
  -1   3  14    0.91    0.66
  -1   3  14    0.04    0.92
  -1   3  14    0.42    0.75
   1  -3  14    0.45    0.85
   1  -3  14    2.75    1.37
   1  -3  14    1.41    0.68
   1  -3  14    1.46    0.65
   1   3  14    1.60    0.77
   1   3  14    0.61    1.07
   1   3  14    0.55    0.97
   3  -3  14    0.67    0.36
   3  -3  14    0.49    0.96
   3  -3  14   -0.68    0.80
   3  -3  14    0.29    2.33
   3  -3  14    0.22    0.80
   3   3  14   -0.25    0.83
   3   3  14    0.92    0.67
   3   3  14   -0.67    1.16
 -10  -4  14   -0.37    0.53
 -10   4  14    1.13    1.57
  10   4 -14   -0.15    0.64
  10   4 -14    0.10    0.39
  -8  -4  14   -0.64    0.58
  -8   4  14   -0.76    0.84
   8   4 -14   -0.62    0.68
   8   4 -14    0.27    0.37
  -6  -4  14   -0.29    0.70
  -6  -4  14    0.01    0.58
  -6   4  14    0.81    0.89
  -6   4  14    0.55    0.84
  -4   4  14    1.40    0.89
   0   4  14    2.45    0.61
  18   0 -15    1.06    1.23
  18   0 -15    1.01    0.67
  16   0 -15    0.76    0.72
 -16   0  15    2.50    1.02
  16   0 -15    1.33    0.40
 -16   0  15   -0.07    1.14
  14   0 -15   -0.14    0.38
 -14   0  15    0.50    0.90
  14   0 -15    0.35    0.78
 -14   0  15    1.00    1.22
 -14   0  15   -0.64    0.58
 -14   0  15    0.24    1.30
 -12   0  15    1.66    1.26
  12   0 -15    1.24    0.54
 -12   0  15    1.67    1.25
 -12   0  15    0.99    0.71
 -12   0  15    2.34    0.91
 -10   0  15    3.59    1.00
 -10   0  15    3.63    0.87
 -10   0  15    1.80    1.22
 -10   0  15    4.14    1.64
 -10   0  15    3.87    0.93
  -8   0  15    2.16    1.20
  -8   0  15    2.06    0.78
  -8   0  15    1.79    1.59
  -8   0  15    2.18    1.37
  -6   0  15    0.26    0.71
  -6   0  15    0.02    0.46
  -6   0  15    0.60    1.27
  -6   0  15    0.80    0.95
  -6   0  15    0.56    1.08
  -6   0  15    0.62    0.72
  -4   0  15    2.43    1.34
  -4   0  15    2.92    0.85
  -4   0  15    3.75    1.03
  -4   0  15    1.93    1.29
  -4   0  15    3.48    1.03
  -4   0  15    6.26    4.70
  -2   0  15    3.44    0.87
  -2   0  15    3.83    2.42
  -2   0  15    1.95    1.87
  -2   0  15    4.03    0.98
  -2   0  15    5.56    1.10
  -2   0  15    4.98    2.91
  -2   0  15    2.66    0.97
   0   0  15    0.85    0.92
   0   0  15    4.17    1.09
   0   0  15    2.39    0.97
   0   0  15    0.40    1.56
   0   0  15    2.04    2.24
   0   0  15   -0.02    1.17
   0   0  15    1.99    0.89
   2   0  15    5.93    1.30
   2   0  15    5.33    0.95
   2   0  15    5.49    0.98
   2   0  15    8.47    1.69
   2   0  15    3.05    1.74
   2   0  15    4.82    1.06
  17  -1 -15    1.27    1.14
 -17  -1  15    0.86    1.10
  17  -1 -15    2.46    0.86
 -17   1  15    2.09    0.85
  17   1 -15    3.09    0.85
 -15  -1  15    0.26    1.21
 -15  -1  15    1.48    0.61
  15  -1 -15    0.49    0.93
  15  -1 -15    1.35    0.41
  15   1 -15    1.55    0.40
 -15   1  15    4.39    1.33
  13  -1 -15    1.00    1.08
 -13  -1  15    0.22    0.53
 -13  -1  15    0.01    1.13
 -13  -1  15   -0.11    1.38
 -13  -1  15    0.71    0.66
  13  -1 -15   -0.16    0.44
  13   1 -15    2.23    2.41
  13   1 -15    0.56    0.46
 -13   1  15    0.33    0.63
 -11  -1  15   14.08    1.50
  11  -1 -15   13.88    1.57
 -11  -1  15   13.01    1.69
 -11  -1  15   12.45    1.68
 -11  -1  15   10.25    2.37
 -11   1  15   13.44    1.77
 -11   1  15   11.60    2.04
  11   1 -15   15.34    1.54
   9  -1 -15    2.74    1.96
  -9  -1  15    4.90    1.37
  -9  -1  15    2.53    1.37
  -9  -1  15    3.33    1.47
  -9   1  15    2.59    1.70
  -9   1  15    3.67    1.13
  -9   1  15    4.60    2.29
  -7  -1  15    4.68    0.93
  -7  -1  15    4.30    0.94
  -7  -1  15    3.64    0.90
  -7  -1  15    2.03    1.28
  -7   1  15   -0.32    2.00
  -7   1  15    6.19    1.32
  -7   1  15    4.49    1.29
  -7   1  15    2.99    1.42
  -5  -1  15   12.79    1.83
  -5  -1  15   17.07    2.07
  -5  -1  15   12.35    2.29
  -5  -1  15   18.58    1.73
  -5   1  15    9.58    2.59
  -5   1  15   12.90    1.58
  -5   1  15    7.67    1.47
  -5   1  15   12.23    1.97
  -3  -1  15   -1.40    2.04
  -3  -1  15    2.71    1.27
  -3  -1  15    4.79    0.94
  -3  -1  15    3.46    1.62
  -3  -1  15    4.72    2.59
  -3  -1  15    2.47    0.98
  -3   1  15    3.03    1.66
  -3   1  15    2.10    1.88
  -3   1  15    3.08    1.08
  -3   1  15    1.70    1.35
  -3   1  15    5.45    1.24
  -3   1  15    2.60    1.87
  -1  -1  15    5.12    0.89
  -1  -1  15    3.28    1.25
  -1  -1  15    3.04    1.39
  -1  -1  15    4.08    1.95
  -1  -1  15    3.05    1.05
  -1  -1  15    3.62    2.27
  -1  -1  15    1.67    0.91
  -1  -1  15    3.95    1.01
  -1   1  15    1.52    1.77
  -1   1  15    3.14    1.27
  -1   1  15    0.32    2.11
  -1   1  15    4.07    0.96
  -1   1  15    4.01    0.99
  -1   1  15    2.72    1.26
   1  -1  15   17.88    1.99
   1  -1  15   17.26    2.07
   1  -1  15   18.73    1.98
   1   1  15   14.31    2.71
   1   1  15   15.14    2.09
   1   1  15   18.24    1.89
   1   1  15   17.88    2.19
   3  -1  15    1.75    0.67
   3  -1  15    0.45    1.90
   3  -1  15    1.29    1.10
   3  -1  15    2.05    0.85
   3  -1  15    1.10    0.77
   3   1  15    2.28    0.92
   3   1  15    0.57    0.91
   3   1  15    2.20    1.46
   5  -1  15    3.44    2.08
   5  -1  15    1.54    0.47
   5  -1  15   -0.60    0.84
  16  -2 -15    0.96    0.31
  16  -2 -15    0.33    1.04
 -16  -2  15    1.96    0.68
  16   2 -15    0.49    0.77
 -16   2  15    0.11    0.64
  14  -2 -15   -0.03    1.15
 -14  -2  15   -0.24    0.65
 -14   2  15    1.14    0.70
  14   2 -15   -0.28    1.35
 -12  -2  15   -1.15    1.24
 -12  -2  15    0.86    0.58
 -12  -2  15    1.39    0.56
  12  -2 -15    1.47    0.48
 -12   2  15    1.61    0.88
 -12   2  15   -0.21    0.72
  12   2 -15    0.35    1.04
 -10  -2  15    0.69    1.25
 -10  -2  15    2.08    0.73
 -10  -2  15    2.64    0.71
  10  -2 -15    2.94    0.67
 -10   2  15    2.19    0.97
  10   2 -15    0.89    1.17
 -10   2  15   -1.88    1.66
 -10   2  15    2.27    0.78
  -8  -2  15    6.55    1.53
  -8  -2  15    6.07    1.10
  -8  -2  15    6.58    1.03
  -8   2  15   10.80    1.56
  -8   2  15    7.76    1.52
  -6  -2  15    3.09    1.50
  -6  -2  15    4.98    1.04
  -6  -2  15    3.85    1.55
  -6  -2  15    4.21    0.90
  -6  -2  15    5.32    1.92
  -6   2  15    3.39    1.47
  -6   2  15    4.52    1.14
  -4  -2  15    1.86    1.88
  -4  -2  15    3.88    0.88
  -4  -2  15    1.72    0.95
  -4  -2  15    2.04    1.26
  -4  -2  15    3.05    0.78
  -4   2  15    1.66    1.26
  -4   2  15    2.52    1.78
  -4   2  15    1.89    1.01
  -2  -2  15   -0.84    0.95
  -2  -2  15    0.53    0.38
  -2  -2  15   -0.66    0.71
  -2  -2  15    1.11    1.67
  -2  -2  15    0.00    0.73
  -2  -2  15    1.15    0.67
  -2   2  15   -0.54    0.61
  -2   2  15    0.21    0.90
  -2   2  15    1.28    1.13
  -2   2  15    0.07    1.06
   0  -2  15    2.67    0.73
   0  -2  15    3.65    0.78
   0  -2  15    1.93    0.82
   0  -2  15    1.53    0.98
   0  -2  15    3.03    1.61
   0   2  15    3.05    1.35
   0   2  15    4.72    1.03
   0   2  15    3.38    1.01
   2  -2  15    0.52    0.81
   2  -2  15    0.08    0.31
   2  -2  15   -1.52    0.99
   2  -2  15    0.29    0.61
   2  -2  15   -0.01    0.71
   2  -2  15   -0.47    1.41
   2   2  15    0.30    0.76
   2   2  15    0.06    1.23
   2   2  15   -0.13    0.71
   2   2  15   -0.50    0.76
   4  -2  15    1.90    1.00
   4  -2  15   -1.17    0.82
   4  -2  15    0.62    0.68
   4  -2  15   -0.75    1.38
   4   2  15   -0.70    1.22
   4   2  15   -0.33    0.76
  13  -3 -15    0.53    1.32
 -13  -3  15    0.18    0.55
 -13  -3  15    0.65    0.51
 -13   3  15    0.36    0.66
  13   3 -15    0.87    0.35
  13   3 -15    0.87    0.80
  11  -3 -15    0.17    1.58
 -11  -3  15    0.42    0.61
 -11  -3  15   -0.22    0.52
  11  -3 -15    0.34    0.41
 -11   3  15    0.96    0.79
 -11   3  15    1.48    1.55
  11   3 -15    0.29    0.37
  11   3 -15    0.41    1.04
  -9  -3  15    7.39    1.67
  -9  -3  15    3.91    1.82
  -9  -3  15    6.20    0.94
  -9   3  15    7.34    1.34
  -9   3  15    6.13    1.43
   9   3 -15    5.11    1.15
  -7  -3  15    0.77    0.93
  -7  -3  15    0.09    1.24
  -7  -3  15   -0.11    0.67
  -7  -3  15    0.67    0.60
  -7  -3  15    1.05    0.42
  -7   3  15   -0.99    1.00
  -7   3  15   -0.22    0.74
  -7   3  15    1.50    0.75
  -5  -3  15    0.57    1.37
  -5  -3  15    1.51    0.59
  -5  -3  15    0.99    1.21
  -5  -3  15    2.19    0.70
  -5   3  15    2.22    1.04
  -5   3  15    1.45    0.80
  -3  -3  15   -0.35    0.53
  -3  -3  15   -0.12    1.25
  -3  -3  15    0.38    0.31
  -3  -3  15   -0.59    0.69
  -3  -3  15    0.22    0.95
  -3  -3  15    0.25    1.18
  -3   3  15    0.99    0.89
  -3   3  15    1.00    0.88
  -3   3  15    0.16    0.61
  -3   3  15   -0.26    1.68
  -1  -3  15    1.99    0.91
  -1  -3  15    1.93    0.62
  -1  -3  15    1.68    1.14
  -1  -3  15    0.97    0.87
  -1  -3  15    1.04    1.36
  -1   3  15   -0.05    0.95
  -1   3  15    3.36    1.28
  -1   3  15    1.29    1.03
   1  -3  15   -0.03    0.64
   1  -3  15    1.59    0.70
   1  -3  15    0.55    0.79
   1  -3  15   -0.81    1.23
   1   3  15   -0.87    1.04
   1   3  15    0.87    0.80
  16   0 -16   -0.05    0.33
  16   0 -16    0.29    1.04
  14   0 -16    1.95    0.56
  14   0 -16    0.57    0.80
 -14   0  16    2.41    0.67
 -12   0  16    1.09    0.59
  12   0 -16    0.96    0.74
 -12   0  16    0.99    0.94
 -12   0  16   -0.17    1.29
 -12   0  16    0.04    0.88
 -10   0  16    3.93    1.31
 -10   0  16    3.11    0.81
 -10   0  16    3.37    1.26
  -8   0  16    0.39    0.68
  -8   0  16   -0.66    1.16
  -8   0  16   -0.44    1.12
  -8   0  16    0.34    0.73
  -8   0  16    0.22    0.43
  -8   0  16   -0.49    1.23
  -6   0  16   14.64    2.37
  -6   0  16   12.40    2.38
  -6   0  16   18.92    1.91
  -6   0  16   15.00    2.11
  -4   0  16    2.00    1.28
  -4   0  16    4.11    1.39
  -4   0  16    4.54    0.90
  -4   0  16    4.18    1.05
  -4   0  16    5.47    1.00
  -2   0  16    1.94    0.59
  -2   0  16    0.55    0.79
  -2   0  16    0.29    1.14
  -2   0  16    2.11    0.91
  -2   0  16    0.62    0.72
  -2   0  16    3.25    2.60
  -2   0  16    2.44    1.20
   0   0  16   -0.30    1.00
   0   0  16    0.45    0.72
   0   0  16   -0.96    0.62
   0   0  16   -0.31    1.29
   0   0  16   -1.38    1.18
  17  -1 -16    2.11    1.15
  17   1 -16    2.95    0.83
  15  -1 -16   -0.42    0.98
  15  -1 -16    1.15    0.42
 -15  -1  16    2.30    1.05
 -15   1  16    1.89    0.93
  15   1 -16    1.34    0.42
  15   1 -16    0.60    0.75
 -13  -1  16    1.25    0.71
  13  -1 -16    1.76    0.69
  13  -1 -16   -0.50    1.54
 -13  -1  16    1.29    0.58
 -13  -1  16    0.95    0.98
 -13   1  16    1.10    0.82
  13   1 -16    0.66    0.61
 -13   1  16    1.14    0.70
 -11  -1  16   -0.17    1.04
 -11  -1  16    0.63    0.61
 -11  -1  16    0.09    0.53
  11  -1 -16    3.72    1.87
 -11   1  16    0.59    0.62
 -11   1  16    0.19    0.85
 -11   1  16    0.34    0.92
  -9  -1  16    0.43    0.65
  -9  -1  16    0.67    1.36
  -9  -1  16    0.61    0.43
  -9  -1  16    0.19    0.62
  -9  -1  16   -0.99    1.01
  -9   1  16    0.18    0.96
  -9   1  16    1.09    0.98
  -9   1  16    0.55    0.62
  -9   1  16    1.09    0.98
  -7  -1  16    1.38    1.10
  -7  -1  16    4.73    1.02
  -7  -1  16    3.11    0.79
  -7   1  16    1.94    1.05
  -7   1  16    3.23    0.90
  -7   1  16   -0.22    2.54
  -5  -1  16    3.54    2.56
  -5  -1  16    7.29    1.18
  -5  -1  16    5.40    1.04
  -5  -1  16    7.11    1.26
  -5  -1  16    3.69    1.42
  -5   1  16    6.81    1.31
  -5   1  16    8.43    1.30
  -5   1  16    5.07    1.58
  -5   1  16    4.49    2.06
  -3  -1  16    1.15    0.43
  -3  -1  16   -0.02    0.78
  -3  -1  16    0.90    0.64
  -3  -1  16    1.45    1.14
  -3  -1  16   -1.23    2.40
  -3  -1  16   -0.18    0.69
  -3  -1  16    1.80    1.01
  -3   1  16    1.04    0.69
  -3   1  16    0.66    0.66
  -3   1  16    1.46    1.71
  -3   1  16    1.42    1.00
  -3   1  16   -0.14    1.55
  -1  -1  16    1.85    1.13
  -1  -1  16    1.66    0.75
  -1  -1  16    2.59    2.36
  -1  -1  16    2.94    0.82
  -1  -1  16    1.20    0.66
  -1   1  16    1.47    0.63
  -1   1  16    1.36    1.52
  -1   1  16    1.03    1.25
  -1   1  16    1.73    0.95
   1  -1  16    0.24    1.08
   1  -1  16    0.63    0.67
   1  -1  16    1.03    0.69
   1  -1  16    0.88    0.40
   1  -1  16    0.20    0.69
   1  -1  16    4.71    2.68
   1   1  16    1.00    1.41
   1   1  16    0.55    1.49
   1   1  16    1.22    0.81
   3  -1  16    2.16    0.93
   3  -1  16    2.30    0.84
  16  -2 -16    0.55    1.03
  14  -2 -16    0.11    1.20
 -14  -2  16   -0.12    0.71
  14   2 -16    2.03    0.43
 -14   2  16    1.09    0.77
 -12  -2  16    1.32    0.58
 -12  -2  16    1.95    1.35
  12  -2 -16   -0.34    1.40
  12   2 -16    0.14    1.42
 -12   2  16    1.50    0.80
 -12   2  16    3.75    1.05
 -10  -2  16    3.66    0.76
  10  -2 -16    1.66    1.77
 -10  -2  16    3.45    0.65
 -10  -2  16    2.36    0.67
 -10  -2  16    2.12    1.18
 -10   2  16    3.52    0.82
 -10   2  16    3.80    0.96
  10   2 -16    2.72    1.77
  -8  -2  16    1.26    0.69
  -8  -2  16    1.22    0.60
  -8  -2  16    2.00    0.49
  -8  -2  16    0.75    0.95
   8  -2 -16   -0.40    2.53
  -8  -2  16    0.05    1.02
  -8   2  16    0.64    1.43
   8   2 -16    2.04    1.63
  -8   2  16    2.14    0.74
  -8   2  16    0.78    0.82
  -6  -2  16   -0.14    1.81
  -6  -2  16    0.38    0.38
  -6  -2  16    0.99    0.61
  -6  -2  16    1.32    0.74
  -6  -2  16    1.42    0.90
  -6  -2  16   -0.25    0.97
  -6   2  16   -0.33    0.75
  -6   2  16    0.51    1.17
  -6   2  16    0.13    0.57
   6   2 -16    0.10    1.91
  -4  -2  16    1.46    0.68
  -4  -2  16    3.58    1.15
  -4  -2  16    2.02    1.66
  -4  -2  16    2.18    0.71
  -4  -2  16    1.86    1.05
  -4   2  16    1.94    0.81
  -4   2  16    2.34    1.23
  -2  -2  16   -0.12    0.65
  -2  -2  16    0.06    0.63
  -2  -2  16    0.80    0.87
  -2  -2  16   -0.45    0.75
  -2  -2  16    0.04    0.28
  -2  -2  16    1.47    1.66
  -2   2  16    0.98    1.25
  -2   2  16   -0.38    1.38
  -2   2  16   -0.05    0.65
  -2   2  16    0.30    0.80
   0  -2  16    0.97    0.79
   0  -2  16    2.74    2.63
   0  -2  16    0.76    0.70
   0  -2  16    1.64    0.41
   0  -2  16    1.42    0.69
   0  -2  16    0.08    0.84
   0   2  16    0.79    0.80
   0   2  16    0.55    1.23
   0   2  16    1.79    1.08
   2  -2  16    0.20    0.78
   2  -2  16    1.23    0.67
   2  -2  16    0.00    1.66
   2   2  16    0.53    1.24
 -11  -3  16    0.60    0.50
 -11  -3  16    2.76    0.71
 -11   3  16    2.57    0.73
  -9  -3  16    0.56    0.51
  -9  -3  16    1.05    0.90
   9   3 -16    1.54    1.00
  -9   3  16    1.15    0.70
  -9   3  16    1.83    0.95
  -7  -3  16    1.58    0.68
  -7  -3  16    0.90    0.82
  -7  -3  16    2.42    1.25
  -7   3  16    1.53    0.81
  -7   3  16    1.60    1.03
  -5  -3  16   -0.35    0.61
  -5  -3  16    0.95    0.60
  -5  -3  16    0.35    0.94
  -5   3  16    0.27    0.81
  -5   3  16   -0.95    1.07
   5   3 -16   -0.22    1.13
  -5   3  16    0.68    1.00
  -3  -3  16    0.57    0.86
  -3  -3  16    0.50    0.59
  -3   3  16    1.16    1.04
  -3   3  16   -0.09    0.82
  -3   3  16    2.35    0.63
  -1  -3  16    1.05    0.65
  -1  -3  16    1.55    0.36
  -1  -3  16    0.50    0.81
  -1   3  16    1.18    0.60
  -1   3  16   -0.60    1.09
 -14   0  17    0.70    0.70
 -12   0  17    1.11    0.85
  12   0 -17    2.22    1.10
 -10   0  17    0.55    0.86
 -10   0  17    1.23    0.79
 -10   0  17    0.22    0.56
 -10   0  17   -0.36    1.37
  10   0 -17    0.69    1.41
  -8   0  17    7.86    1.10
  -8   0  17    3.90    1.20
  -8   0  17    5.16    1.42
  -6   0  17    1.10    0.89
  -6   0  17    0.36    0.61
  -6   0  17   -0.09    0.61
  -6   0  17    0.36    0.99
  -6   0  17   -0.25    1.16
  -6   0  17   -0.32    0.49
  -4   0  17   -0.23    0.62
  -4   0  17    1.49    1.15
  -4   0  17   -1.31    0.96
  -4   0  17    0.49    0.76
  -4   0  17    0.24    0.72
  -2   0  17    2.38    0.67
  -2   0  17    2.17    1.22
  -2   0  17    2.85    0.74
   0   0  17    1.54    0.61
  15  -1 -17    0.34    1.01
 -15  -1  17    3.52    0.79
  15   1 -17    1.88    0.75
 -13  -1  17    5.54    1.09
 -13   1  17    5.00    0.98
 -11  -1  17    0.07    0.58
 -11  -1  17    0.95    0.61
 -11  -1  17    0.12    0.91
 -11   1  17   -0.13    0.81
 -11   1  17    1.46    0.66
  -9  -1  17    0.34    0.55
  -9  -1  17   -0.01    0.89
  -9  -1  17    0.19    0.31
  -9  -1  17    0.03    0.56
  -9   1  17   -0.54    0.52
  -9   1  17    0.23    1.21
  -9   1  17   -0.08    0.89
  -9   1  17   -0.19    0.84
  -7  -1  17    1.77    0.59
  -7  -1  17    1.34    0.91
  -7  -1  17    1.29    0.92
  -7   1  17    2.52    0.84
  -7   1  17    4.89    1.05
  -7   1  17    1.10    1.05
  -7   1  17    2.75    0.89
  -5  -1  17    1.59    0.44
  -5  -1  17    0.30    0.57
  -5  -1  17    0.20    0.87
  -5  -1  17    2.20    0.80
  -5  -1  17    2.29    0.92
  -5   1  17   -0.75    1.26
  -5   1  17    0.95    0.65
  -5   1  17   -1.51    2.73
  -5   1  17   -0.07    0.86
  -5   1  17   -0.14    0.61
  -3  -1  17    0.60    0.68
  -3  -1  17    1.14    0.62
  -3  -1  17    1.31    0.89
  -3  -1  17    1.63    1.35
  -3   1  17    0.62    0.89
  -3   1  17    1.92    0.76
  -3   1  17    1.80    3.19
  -3   1  17    0.27    0.62
  -1  -1  17    0.80    0.70
  -1  -1  17    0.93    0.95
  -1  -1  17    1.69    0.62
  -1   1  17    0.90    1.83
  -1   1  17    0.06    0.81
   1  -1  17    1.25    0.77
 -12  -2  17    0.18    0.52
  12  -2 -17   -0.37    1.37
 -12  -2  17    0.31    0.60
 -12   2  17   -0.15    0.60
  10  -2 -17   -3.63    3.41
 -10  -2  17    1.30    1.11
 -10  -2  17    1.74    0.61
 -10   2  17    4.40    0.92
  -8  -2  17   -0.54    1.23
  -8  -2  17    0.21    0.51
  -8  -2  17    1.85    1.23
  -8  -2  17   -0.49    0.96
  -8   2  17    0.38    0.67
  -8   2  17    2.20    0.71
  -6  -2  17    2.49    0.59
  -6  -2  17    2.87    1.09
  -6  -2  17    1.87    0.94
  -6   2  17    0.21    1.82
  -6   2  17    2.96    0.85
  -4  -2  17    0.21    0.80
  -4  -2  17    0.67    0.59
  -4  -2  17    0.77    0.66
  -4   2  17   -0.25    1.45
  -4   2  17    1.04    0.78
  -4   2  17    1.40    0.69
  -2  -2  17    0.14    0.79
  -2  -2  17    0.67    0.62
  -2  -2  17    0.14    0.28
  -2  -2  17    0.28    0.68
  -2   2  17    0.24    1.32
  -2   2  17    0.45    0.68
  -2   2  17    0.31    0.72
   0  -2  17   -0.71    0.71
   0  -2  17   -0.18    0.81
 -12   0  18    0.31    0.60
 -10   0  18   -0.10    0.75
 -10   0  18    1.28    0.96
 -10   0  18    0.95    0.62
  -8   0  18    4.13    0.97
  -6   0  18    0.87    0.62
  -6   0  18    0.56    0.96
  -6   0  18    1.20    1.87
  -4   0  18    2.48    0.64
  -4   0  18    0.10    1.07
  -2   0  18    0.09    0.51
  13  -1 -18    0.54    1.21
 -13  -1  18   -0.37    0.62
 -11  -1  18    1.21    0.77
 -11  -1  18    0.62    0.83
  11   1 -18    0.95    0.97
 -11   1  18    2.32    0.73
 -11   1  18   -0.64    0.90
  -9  -1  18    1.83    0.99
  -9  -1  18    1.34    0.58
  -9  -1  18    1.00    0.95
  -9   1  18    0.06    0.87
  -9   1  18    2.00    0.75
  -7  -1  18    5.12    0.77
  -7  -1  18    3.18    1.02
  -7   1  18    3.71    1.11
  -5  -1  18    1.87    0.78
  -5  -1  18    1.39    0.58
  -5  -1  18    0.02    0.87
  -5   1  18    1.31    0.93
  -5   1  18    5.14    1.34
  -3  -1  18    0.41    0.51
  -3  -1  18   -0.51    0.79
  -3  -1  18   -0.16    0.67
  -3   1  18    1.08    0.82
  -3   1  18    0.78    0.86
 -10   2  18   -0.50    0.81
  -8  -2  18    0.73    0.50
  -8  -2  18    1.42    0.89
  -8   2  18    5.14    0.84
  -6  -2  18    0.02    0.77
  -6  -2  18    0.05    0.48
  -6   2  18    0.78    0.73
  -4  -2  18    0.18    0.85
  -4   2  18    0.24    0.76
 -10   0  19    0.44    0.70
  -8   0  19   -0.25    0.82
  -8   0  19   -0.06    0.70
   0   0   0
 _cell_measurement_reflns_used      7392
 _cell_measurement_temperature      298(2)
 _cell_measurement_theta_max        77.75
 _cell_measurement_theta_min        5.225
 _exptl_absorpt_correction_T_max    0.7543
 _exptl_absorpt_correction_T_min    0.6456
 _exptl_absorpt_correction_type     multi-scan
 _exptl_absorpt_process_details
)
SADABS 2016/2: Krause, L., Herbst-Irmer, R., Sheldrick G.M. & Stalke D.,
 J. Appl. Cryst. 48 (2015) 3-10
)
 _exptl_crystal_colour              colourless
 _exptl_crystal_description         plate
 _diffrn_ambient_temperature       298(2)
 _diffrn_radiation_wavelength      1.54178
 _diffrn_radiation_type            CuK\a
 _diffrn_source                    'Cu Incoatec microsource'
 _diffrn_measurement_device_type   'Bruker D8 Venture/Photon 100 CMOS'
 _diffrn_measurement_method        '\j and \w scans'
 _diffrn_detector_area_resol_mean  10.4167
 _computing_cell_refinement         'SAINT V8.38A (Bruker, 2018)'
 _computing_data_collection         'APEX III (Bruker, 2018)'
 _computing_data_reduction          'SAINT V8.38A (Bruker, 2018)'
 _computing_molecular_graphics      'SHELXLE (Hubschle et al., 2011'
 _computing_publication_material    'SHELXLE (Hubschle et al., 2011'
 _computing_structure_refinement    'SHELXL  (Sheldrick, 2015)'
 _computing_structure_solution      'olex2.solve 1.5 (Bourhis et al., 2015)'
 _chemical_absolute_configuration syn
;
_shelx_hkl_checksum     67074
_shelx_res_file
;
TITL cu_190910_AP_127d_0m_a.res in C2
    AP_127d_final.res
    created by SHELXL-2019/3 at 18:00:12 on 28-Jun-2024
REM Old TITL cu_190910_AP_127d_0m in C2
REM SHELXT solution in C2
REM R1 0.156, Rweak 0.058, Alpha 0.008, Orientation as input
REM Flack x = 0.292 ( 0.316 ) from Parsons' quotients
REM Formula found by SHELXT: C12 O5
REM #####
CELL 1.54178 17.4126 5.0996 14.9856 90 109.652 90
ZERR 4 0.0013 0.0004 0.0011 0 0.002 0
LATT -7
SYMM -X,+Y,-Z
SFAC C H O
UNIT 52 64 16
L.S. 10
PLAN  1
SIZE 0.12 0.256 0.379
TEMP 23
CONF
BOND $H
LIST 4
EQIV $1 0.5-X,-0.5+Y,1-Z
EQIV $2 1-X,Y,1-Z
HTAB O1 O1_$1
HTAB O2 O3_$2
fmap 2
PLAN -5
mpla 5 c1 c3 c4 c5 c6 c2 c7 c8 c9 c10 o1 o2 o3 o4
acta
WGHT    0.131600    0.635700
FVAR       0.84508
C2    1    0.374560    0.111630    0.410958    11.00000    0.06362    0.07298 =
         0.06988    0.00389    0.02439   -0.00191
AFIX  13
H2    2    0.398970    0.279483    0.437829    11.00000   -1.20000
AFIX   0
C1    1    0.284382    0.118827    0.388945    11.00000    0.06404    0.07246 =
         0.08484    0.00156    0.03660   -0.00069
AFIX  13
H1A   2    0.261212   -0.053188    0.365494    11.00000   -1.20000
AFIX   0
O1    3    0.264545    0.185258    0.470217    11.00000    0.11257    0.09093 =
         0.10932   -0.00920    0.07135   -0.00609
AFIX 147
H1    2    0.252857    0.051859    0.493396    11.00000   -1.50000
AFIX   0
O3    3    0.476919    0.093513    0.337508    11.00000    0.05245    0.09330 =
         0.08957    0.01580    0.02598    0.00723
O4    3    0.412043    0.429848    0.240491    11.00000    0.05906    0.07296 =
         0.09985    0.01336    0.03590    0.00482
C3    1    0.392691    0.052682    0.321476    11.00000    0.05444    0.06366 =
         0.07412    0.00125    0.02398    0.00316
AFIX  13
H3    2    0.377713   -0.128755    0.301629    11.00000   -1.20000
AFIX   0
C4    1    0.350420    0.242032    0.239879    11.00000    0.05847    0.06939 =
         0.07093   -0.00030    0.02258   -0.00101
AFIX  13
H4    2    0.333731    0.145670    0.179805    11.00000   -1.20000
AFIX   0
C5    1    0.277584    0.390805    0.248532    11.00000    0.05699    0.07213 =
         0.08419    0.00401    0.02266    0.00542
O2    3    0.408047   -0.097891    0.476643    11.00000    0.10179    0.09943 =
         0.07554    0.01774    0.02313    0.00941
AFIX 143
H2A   2    0.433176   -0.036444    0.528898    11.00000   -1.50000
AFIX   0
C6    1    0.246909    0.323449    0.314978    11.00000    0.05837    0.07700 =
         0.10893    0.00344    0.03747   -0.00073
AFIX  43
H6    2    0.199730    0.407119    0.315916    11.00000   -1.20000
AFIX   0
C7    1    0.239515    0.587180    0.176680    11.00000    0.06791    0.07855 =
         0.08667   -0.00378    0.02101   -0.00494
C8    1    0.208535    0.737996    0.116704    11.00000    0.07827    0.09794 =
         0.10259    0.00964    0.01528   -0.00329
DELU 0.01 0.005 C9 C10
DFIX 1.34 C9 C10
C9    1    0.173249    0.917533    0.040317    11.00000    0.15772    0.11416 =
         0.11648    0.01600    0.00829   -0.01921
AFIX  43
H9    2    0.190917    0.900463   -0.011464    11.00000   -1.20000
AFIX   0
C10   1    0.121295    1.096057    0.033943    11.00000    0.19559    0.12370 =
         0.21886    0.05711    0.00150    0.00916
AFIX  93
H10A  2    0.101128    1.123418    0.083313    11.00000   -1.50000
H10B  2    0.103243    1.200024   -0.020116    11.00000   -1.50000
AFIX   0
C11   1    0.485919    0.280551    0.271383    11.00000    0.06270    0.07470 =
         0.09590    0.00761    0.03774    0.00235
C12   1    0.555207    0.461704    0.320754    11.00000    0.06880    0.08604 =
         0.18256    0.00815    0.01608   -0.00830
AFIX 137
H12A  2    0.562490    0.585508    0.276005    11.00000   -1.50000
H12B  2    0.604292    0.361554    0.347503    11.00000   -1.50000
H12C  2    0.543123    0.553832    0.370311    11.00000   -1.50000
AFIX   0
C13   1    0.500463    0.130918    0.190701    11.00000    0.11061    0.13808 =
         0.11071    0.00688    0.06388    0.03517
AFIX 137
H13A  2    0.459372   -0.001682    0.167864    11.00000   -1.50000
H13B  2    0.553287    0.049946    0.213143    11.00000   -1.50000
H13C  2    0.497907    0.250061    0.140183    11.00000   -1.50000
REM #####
AFIX   0
HKLF 4
REM  cu_190910_AP_127d_0m_a.res in C2
REM wR2 = 0.2483, GooF = S = 1.128, Restrained GooF = 1.130 for all data
REM R1 = 0.0804 for 2138 Fo > 4sig(Fo) and 0.0908 for all 2628 data
REM 157 parameters refined using 3 restraints
END
WGHT      0.1316      0.6357
REM Highest difference peak  0.412,  deepest hole -0.206,  1-sigma level  0.054
Q1    1   0.2118  0.3327  0.1074  11.00000  0.05    0.41
Q2    1   0.2611  0.2077  0.1983  11.00000  0.05    0.28
Q3    1   0.3493  0.0855  0.2205  11.00000  0.05    0.25
Q4    1   0.2058  0.5383  0.0785  11.00000  0.05    0.22
Q5    1   0.3872  0.2826  0.3907  11.00000  0.05    0.18
;
_shelx_res_checksum     31197
