# Supplementary material for: Synthesis, crystal structure and absolute configuration of (3aS,4R,5S,7aR)-7-(but-3-en-1-yn-1-yl)-2,2-dimethyl-3a,4,5,7a-tetra­hydro-2H-1,3-benzodioxole-4,5-diol
Source: Acta Crystallogr E Crystallogr Commun. 2024 Oct 11;80(Pt 11):1165–9. doi: 10.1107/S2056989024009733 (PMC11660465; doi:10.1107/S2056989024009733)
Supplement: Supplementary file 2 [file e-80-01165-Isup2.hkl]

data_I                                                                          
_shelx_title ' cu_190910_AP_127d_0m_a.res in C2'                                
_shelx_refln_list_code          4                                               
_shelx_F_calc_maximum      122.73                                               
_exptl_crystal_F_000       504.00                                               
_reflns_d_resolution_high  0.7792                                               
                                                                                
loop_                                                                           
 _space_group_symop_operation_xyz                                               
 'x, y, z'                                                                      
 '-x, y, -z'                                                                    
 'x+1/2, y+1/2, z'                                                              
 '-x+1/2, y+1/2, -z'                                                            
                                                                                
_cell_length_a    17.4126                                                       
_cell_length_b     5.0996                                                       
_cell_length_c    14.9856                                                       
_cell_angle_alpha  90.000                                                       
_cell_angle_beta  109.652                                                       
_cell_angle_gamma  90.000                                                       
                                                                                
_shelx_F_squared_multiplier     1.000                                           
                                                                                
loop_                                                                           
 _refln_index_h                                                                 
 _refln_index_k                                                                 
 _refln_index_l                                                                 
 _refln_F_squared_calc                                                          
 _refln_F_squared_meas                                                          
 _refln_F_squared_sigma                                                         
 _refln_observed_status                                                         
   2  -6   0          3.16          0.70         0.87 o                         
   4  -6   0          3.91          0.80         1.64 o                         
   6  -6   0          0.76         -0.46         0.63 o                         
   1  -5   0         50.56         72.87         3.20 o                         
   3  -5   0         14.55         13.04         1.77 o                         
   5  -5   0          8.95          5.65         1.86 o                         
   7  -5   0          6.42         13.07         1.73 o                         
   9  -5   0          2.35          1.35         0.83 o                         
  11  -5   0          1.05          0.85         0.56 o                         
  13  -5   0          1.05          0.55         0.41 o                         
   0  -4   0        162.67         97.77        10.15 o                         
   2  -4   0         26.85         25.81         1.54 o                         
   4  -4   0         27.77         27.22         1.53 o                         
   6  -4   0         50.21         70.27         3.05 o                         
   8  -4   0        112.35        156.75         9.75 o                         
  10  -4   0         12.06         15.62         1.64 o                         
  12  -4   0          1.46          1.94         0.89 o                         
  14  -4   0         16.23         21.76         2.58 o                         
  16  -4   0          3.03          2.34         0.90 o                         
   1  -3   0        275.47        250.61         8.23 o                         
   3  -3   0         15.86         11.52         0.91 o                         
   5  -3   0         24.53         35.15         5.77 o                         
   7  -3   0         98.75        103.80         4.46 o                         
   9  -3   0         55.94         54.42         2.93 o                         
  11  -3   0         18.61         61.33         4.69 o                         
  13  -3   0          8.00         10.52         1.08 o                         
  15  -3   0         12.80         14.94         1.77 o                         
  17  -3   0          3.38          3.44         0.97 o                         
   0  -2   0        617.88        514.13        30.18 o                         
   2  -2   0        960.67       1082.88        45.25 o                         
   4  -2   0       1078.39       1121.72        54.43 o                         
   6  -2   0        823.66        803.43        47.06 o                         
   8  -2   0        715.24        694.66        22.61 o                         
  10  -2   0         30.11         39.25         2.79 o                         
  12  -2   0        115.04        122.43         4.74 o                         
  14  -2   0         26.04         34.34         1.80 o                         
  16  -2   0          2.43          6.31         1.00 o                         
  18  -2   0          2.46          3.63         0.51 o                         
   1  -1   0       7413.25       7660.91       369.33 o                         
   3  -1   0        372.09        273.78        11.26 o                         
   7  -1   0        197.09        171.52         7.21 o                         
   9  -1   0       1398.40       1488.30        70.82 o                         
  11  -1   0         84.64         89.76         4.70 o                         
  13  -1   0         94.19        125.22         6.56 o                         
  15  -1   0         13.73          9.57         1.26 o                         
  17  -1   0          4.92          4.22         0.96 o                         
  19  -1   0          2.41          2.76         0.68 o                         
   2   0   0        594.95        617.69        50.73 o                         
   4   0   0       2319.75       2240.90       183.95 o                         
   6   0   0       2792.26       2414.76       198.32 o                         
   8   0   0       2134.23       2190.32       127.27 o                         
  10   0   0        139.94        142.06         8.03 o                         
  12   0   0         58.42         43.07         3.15 o                         
  14   0   0          0.49          3.00         1.33 o                         
  16   0   0         31.58         59.59         3.70 o                         
  18   0   0          0.63          0.28         0.56 o                         
  20   0   0          0.04          0.65         0.47 o                         
   1   1   0       7427.07       7548.37       630.54 o                         
   3   1   0        368.57        272.43        13.05 o                         
   5   1   0       4386.37       3524.35       289.71 o                         
   7   1   0        197.89        169.16        10.06 o                         
   9   1   0       1397.86       1490.20        70.85 o                         
  11   1   0         84.98        100.30         4.69 o                         
  13   1   0         93.81        123.69         8.35 o                         
  15   1   0         13.53          4.93         2.29 o                         
  17   1   0          4.96          2.99         0.96 o                         
  19   1   0          2.30          1.35         0.42 o                         
   0   2   0        620.02        536.13        44.29 o                         
   2   2   0        964.94        918.11        43.71 o                         
   4   2   0       1085.97       1140.55        66.36 o                         
   6   2   0        829.38        827.25        48.18 o                         
   8   2   0        715.58        723.65        24.28 o                         
  10   2   0         30.70         27.62         1.51 o                         
  12   2   0        114.13        111.56         4.15 o                         
  14   2   0         25.83         28.07         1.84 o                         
  16   2   0          2.35          2.48         1.66 o                         
  18   2   0          2.41          3.33         0.64 o                         
   1   3   0        275.68        285.49         9.06 o                         
   3   3   0         15.42         15.97         1.21 o                         
   5   3   0         24.75         20.39         1.19 o                         
   7   3   0         97.80         94.78         4.86 o                         
   9   3   0         55.28         53.65         2.41 o                         
  11   3   0         18.42         24.61         2.56 o                         
  13   3   0          8.05          7.53         1.04 o                         
  15   3   0         12.64          4.52         1.87 o                         
  17   3   0          3.38          3.20         0.70 o                         
   0   4   0        160.45        178.14        15.61 o                         
   2   4   0         26.33         29.85         1.71 o                         
   4   4   0         27.97         29.40         1.71 o                         
   6   4   0         48.91         73.06         3.38 o                         
   8   4   0        112.11        159.64         9.50 o                         
  10   4   0         11.90         14.55         1.40 o                         
  12   4   0          1.55          3.09         0.89 o                         
  14   4   0         16.16         19.64         3.10 o                         
  16   4   0          3.09          2.59         0.56 o                         
   1   5   0         50.52         81.29         3.66 o                         
   3   5   0         14.64         10.89         2.51 o                         
   5   5   0          8.97         12.30         1.03 o                         
   7   5   0          6.35          8.22         2.63 o                         
   9   5   0          2.34          2.77         1.06 o                         
  11   5   0          1.05          1.62         0.59 o                         
  13   5   0          1.05          1.55         0.48 o                         
   0   6   0         27.75         28.75         3.29 o                         
   2   6   0          3.25          1.01         1.03 o                         
   4   6   0          3.86          0.69         1.16 o                         
   6   6   0          0.74          1.40         1.53 o                         
  -6  -6   1          0.88         -0.35         0.74 o                         
  -4  -6   1          0.27          0.28         0.88 o                         
  -2  -6   1         19.53         20.49         2.32 o                         
   0  -6   1          0.85          1.19         0.79 o                         
   2  -6   1          0.73          0.20         0.80 o                         
   4  -6   1          4.32          3.45         0.93 o                         
   6  -6   1          0.37          0.38         0.67 o                         
 -13  -5   1          1.30          0.98         0.45 o                         
 -11  -5   1         11.45         10.87         1.41 o                         
  -9  -5   1         11.32          8.54         1.54 o                         
  -7  -5   1          5.52          4.74         0.55 o                         
  -5  -5   1         30.89         40.72         2.69 o                         
  -3  -5   1         71.76         97.23         4.41 o                         
  -1  -5   1         13.08         21.93         1.98 o                         
   1  -5   1         28.32         35.46         1.86 o                         
   3  -5   1         25.29         27.10         2.47 o                         
   5  -5   1          2.20          1.20         0.42 o                         
   7  -5   1          3.54          3.70         1.24 o                         
   9  -5   1          0.53          0.30         0.67 o                         
  11  -5   1          3.01          1.34         0.74 o                         
 -16  -4   1          1.24          1.36         0.38 o                         
 -14  -4   1          7.75          7.72         1.34 o                         
 -12  -4   1         14.29         11.92         1.37 o                         
 -10  -4   1         56.71         38.71         4.32 o                         
  -8  -4   1         59.82         56.28         3.60 o                         
  -6  -4   1         64.38         63.08         2.81 o                         
  -4  -4   1          0.19          2.50         0.46 o                         
  -2  -4   1          9.98         11.39         2.24 o                         
   0  -4   1         45.14         22.25         3.08 o                         
   2  -4   1         17.04         21.26         2.41 o                         
   4  -4   1         22.15         15.81         1.28 o                         
   6  -4   1         65.37        106.44         5.22 o                         
   8  -4   1         63.99         63.69         6.78 o                         
  10  -4   1          2.64          5.76         1.53 o                         
  12  -4   1         25.56         26.63         3.61 o                         
  14  -4   1          4.92          3.20         0.51 o                         
 -17  -3   1          9.16          5.23         0.96 o                         
 -15  -3   1         33.51         47.63         3.62 o                         
 -13  -3   1         13.27         14.39         1.32 o                         
 -11  -3   1         63.12         68.27         2.43 o                         
  -9  -3   1         30.70         37.10         2.51 o                         
  -7  -3   1         16.89         12.44         0.83 o                         
  -5  -3   1        134.05        125.39         4.27 o                         
  -3  -3   1         72.62         53.50         4.37 o                         
  -1  -3   1        137.37        112.60         4.54 o                         
   1  -3   1        115.55        105.47         3.75 o                         
   3  -3   1        169.06        180.25         7.13 o                         
   5  -3   1        120.58         87.91         4.78 o                         
   7  -3   1         86.06         85.01         4.32 o                         
   9  -3   1        212.74        254.41        12.60 o                         
  11  -3   1        288.22        286.91        12.73 o                         
  13  -3   1         21.51         19.12         1.45 o                         
  15  -3   1          6.85         10.69         0.94 o                         
  17  -3   1          2.24          3.03         0.61 o                         
 -20  -2   1          0.20         -0.07         0.32 o                         
 -18  -2   1          1.44          0.78         0.57 o                         
 -16  -2   1          5.30          2.48         1.56 o                         
 -14  -2   1         26.06         12.03         1.87 o                         
 -12  -2   1         16.21          8.06         3.06 o                         
 -10  -2   1         94.64         86.14         3.20 o                         
  -8  -2   1       1203.32       1306.74        37.96 o                         
  -6  -2   1        179.77        174.52        24.95 o                         
  -4  -2   1        145.43        119.05         5.93 o                         
  -2  -2   1        786.20        695.38        28.69 o                         
   0  -2   1         90.66         80.29         3.60 o                         
   2  -2   1        546.63        526.65        25.16 o                         
   4  -2   1        374.61        313.86        18.66 o                         
   6  -2   1        120.95        128.71         8.70 o                         
   8  -2   1        307.73        370.52        11.81 o                         
  10  -2   1         52.53        102.39         5.13 o                         
  12  -2   1        268.71        340.53        13.00 o                         
  14  -2   1         26.91         32.90         2.42 o                         
  16  -2   1          2.44          2.73         0.47 o                         
  18  -2   1          2.19          2.38         1.32 o                         
 -21  -1   1          0.35          0.08         0.55 o                         
 -19  -1   1          3.73          5.93         0.79 o                         
 -17  -1   1         17.93         15.19         2.14 o                         
 -15  -1   1         92.20        115.23         4.73 o                         
 -13  -1   1         91.14         77.76         4.53 o                         
 -11  -1   1        347.83        342.77        10.93 o                         
  -9  -1   1       1717.64       1744.91        71.50 o                         
  -7  -1   1        414.11        485.03        23.02 o                         
  -5  -1   1        742.79        766.80        28.13 o                         
  -3  -1   1        143.00        113.40         3.88 o                         
  -1  -1   1       5945.30       7308.48       352.60 o                         
   1  -1   1       4850.76       5210.86       253.51 o                         
   3  -1   1       7156.35       6972.92       411.68 o                         
   5  -1   1        123.04        103.94         6.28 o                         
   7  -1   1        659.73        495.27        23.73 o                         
   9  -1   1         90.55        117.32        10.90 o                         
  11  -1   1        234.34        220.93         7.77 o                         
  13  -1   1         61.66         55.97         2.84 o                         
  15  -1   1         43.48         47.76         2.62 o                         
  17  -1   1          0.22          1.14         0.44 o                         
  19  -1   1          8.41         13.00         1.09 o                         
 -20   0   1          0.50          0.75         0.60 o                         
 -18   0   1          2.73          0.81         0.59 o                         
 -16   0   1         42.62         61.72         4.29 o                         
 -14   0   1        177.84        133.74         6.04 o                         
 -12   0   1        164.59        166.43         5.85 o                         
 -10   0   1        428.04        428.01        20.47 o                         
  -8   0   1        240.95        236.86        11.86 o                         
  -6   0   1       4896.01       6117.61       364.17 o                         
  -4   0   1       1104.87       1057.87        86.91 o                         
  -2   0   1       6995.34       7407.38       611.41 o                         
   2   0   1       3719.83       3079.38       180.91 o                         
   4   0   1         13.97          7.94         0.48 o                         
   6   0   1       1056.67        787.69        45.85 o                         
   8   0   1        440.99        473.42        27.75 o                         
  10   0   1        306.68        406.16        24.06 o                         
  12   0   1        173.00        229.96        18.20 o                         
  14   0   1        298.12        413.66        15.46 o                         
  16   0   1         50.80         21.36         2.35 o                         
  18   0   1          1.35          1.62         0.42 o                         
  20   0   1          7.20          6.22         1.55 o                         
 -21   1   1          0.37          0.45         1.02 o                         
 -19   1   1          3.80          4.73         1.05 o                         
 -17   1   1         18.07         16.97         1.93 o                         
 -15   1   1         91.84        111.69         5.28 o                         
 -13   1   1         92.35         94.25         4.78 o                         
 -11   1   1        347.69        365.60        12.43 o                         
  -9   1   1       1725.37       1912.17        90.61 o                         
  -7   1   1        414.36        484.85        23.08 o                         
  -5   1   1        755.92        765.17        44.61 o                         
  -3   1   1        141.22         99.70         3.74 o                         
  -1   1   1       5955.18       7100.57       594.20 o                         
   1   1   1       4840.51       5103.29       430.03 o                         
   5   1   1        124.74        119.75         8.32 o                         
   7   1   1        657.31        500.65        29.23 o                         
   9   1   1         91.89         80.09         8.84 o                         
  11   1   1        233.36        228.09         9.70 o                         
  13   1   1         61.63         66.76         5.17 o                         
  15   1   1         43.99         44.36         3.49 o                         
  17   1   1          0.22          0.23         0.47 o                         
  19   1   1          8.44          6.53         0.90 o                         
 -20   2   1          0.22         -0.17         0.61 o                         
 -18   2   1          1.41          0.87         0.54 o                         
 -16   2   1          5.30          3.18         1.30 o                         
 -14   2   1         25.72         11.67         1.57 o                         
 -12   2   1         16.02         11.18         1.22 o                         
 -10   2   1         93.93         86.55         2.82 o                         
  -8   2   1       1211.66       1256.69        36.38 o                         
  -6   2   1        181.11        158.93        14.09 o                         
  -4   2   1        146.40        129.11         7.72 o                         
  -2   2   1        784.80        618.13        29.44 o                         
   0   2   1         89.57         79.28         3.96 o                         
   2   2   1        545.71        472.70        19.58 o                         
   4   2   1        373.57        333.64        19.56 o                         
   6   2   1        121.47        157.29        14.27 o                         
   8   2   1        309.60        341.70        10.78 o                         
  10   2   1         53.20         88.61         3.38 o                         
  12   2   1        268.63        309.84        11.71 o                         
  14   2   1         26.47         27.11         2.00 o                         
  16   2   1          2.53          1.91         0.69 o                         
  18   2   1          2.30          2.31         0.51 o                         
 -17   3   1          9.26          4.91         1.35 o                         
 -15   3   1         33.82         36.16         6.04 o                         
 -13   3   1         13.42         10.13         1.32 o                         
 -11   3   1         63.27         58.29         2.78 o                         
  -9   3   1         31.17         24.59         1.94 o                         
  -7   3   1         16.35         13.18         0.87 o                         
  -5   3   1        131.13        129.82         4.28 o                         
  -3   3   1         72.51         69.91         2.74 o                         
  -1   3   1        136.14        140.77         5.49 o                         
   1   3   1        114.56        117.44         4.58 o                         
   3   3   1        169.51        187.35         6.54 o                         
   5   3   1        120.91         95.99         3.48 o                         
   7   3   1         85.74         82.59         3.22 o                         
   9   3   1        211.44        197.71         8.58 o                         
  11   3   1        288.41        255.35        12.61 o                         
  13   3   1         21.13         14.76         1.59 o                         
  15   3   1          6.99          4.88         1.67 o                         
  17   3   1          2.25          3.43         0.85 o                         
 -16   4   1          1.26          3.22         0.63 o                         
 -14   4   1          7.83          5.79         0.98 o                         
 -12   4   1         14.15         10.45         1.47 o                         
 -10   4   1         56.90         44.65         3.55 o                         
  -8   4   1         59.17         59.81         2.59 o                         
  -6   4   1         65.14         70.30         3.38 o                         
  -4   4   1          0.21          1.95         0.79 o                         
  -2   4   1          9.70         15.34         1.11 o                         
   0   4   1         44.52         72.43         5.94 o                         
   2   4   1         16.34         35.07         2.10 o                         
   4   4   1         21.86         16.78         1.40 o                         
   6   4   1         65.16        107.95         5.79 o                         
   8   4   1         63.03         44.09         5.40 o                         
  10   4   1          2.69          3.10         1.21 o                         
  14   4   1          5.02          3.05         0.74 o                         
 -13   5   1          1.31          0.46         0.49 o                         
 -11   5   1         11.28         20.44         2.02 o                         
  -9   5   1         11.22         12.45         2.62 o                         
  -7   5   1          5.46          4.51         0.59 o                         
  -5   5   1         30.69         41.71         3.87 o                         
  -3   5   1         71.59        113.69         5.14 o                         
  -1   5   1         13.18         11.95         1.67 o                         
   1   5   1         28.05         36.54         2.55 o                         
   3   5   1         25.62         27.12         3.59 o                         
   5   5   1          2.28          2.17         0.80 o                         
   7   5   1          3.55          4.89         0.96 o                         
   9   5   1          0.51          0.86         0.78 o                         
  11   5   1          3.00          0.83         3.10 o                         
  -4   6   1          0.29          0.67         1.39 o                         
  -2   6   1         19.31         18.26         2.63 o                         
   0   6   1          0.85          0.84         0.59 o                         
   2   6   1          0.73          0.19         0.58 o                         
   4   6   1          4.25          2.81         0.97 o                         
   6   6   1          0.36          1.47         0.46 o                         
  -6  -6   2          0.83          0.80         0.77 o                         
  -4  -6   2          7.26          4.52         1.08 o                         
  -2  -6   2          3.95          3.48         0.94 o                         
   0  -6   2          6.16          2.46         1.68 o                         
   2  -6   2          3.13         -0.81         1.48 o                         
   4  -6   2          0.13         -0.43         0.66 o                         
   6  -6   2          0.21          0.60         0.88 o                         
 -13  -5   2          1.45          0.84         0.37 o                         
 -11  -5   2          3.68          3.68         0.66 o                         
  -9  -5   2          8.85          5.15         0.81 o                         
  -7  -5   2         20.20         25.01         2.70 o                         
  -5  -5   2          5.82          7.26         0.72 o                         
  -3  -5   2         14.04         15.28         1.21 o                         
  -1  -5   2         42.67         50.73         2.31 o                         
   1  -5   2         41.47         53.39         3.38 o                         
   3  -5   2          6.94          8.82         1.23 o                         
   5  -5   2         36.33         40.64         4.05 o                         
   7  -5   2          0.85          1.51         0.79 o                         
   9  -5   2          1.06          1.01         0.60 o                         
  11  -5   2          3.14          1.90         0.70 o                         
 -16  -4   2          4.08          2.54         0.68 o                         
 -14  -4   2         10.71          4.93         1.32 o                         
 -12  -4   2          2.63          3.59         1.08 o                         
 -10  -4   2         24.64         30.02         2.32 o                         
  -8  -4   2         42.29         52.83         2.86 o                         
  -6  -4   2         19.93         14.18         1.24 o                         
  -4  -4   2         72.69         65.26         2.72 o                         
  -2  -4   2        177.44        163.41         5.89 o                         
   0  -4   2         68.38         71.96         3.20 o                         
   2  -4   2          2.42          8.73         1.31 o                         
   4  -4   2        229.48        140.39         7.75 o                         
   6  -4   2          6.92          6.78         0.68 o                         
   8  -4   2         26.89         26.16         2.38 o                         
  10  -4   2         16.59         16.65         2.42 o                         
  12  -4   2          7.88         11.73         2.67 o                         
  14  -4   2          6.10          3.79         0.84 o                         
 -19  -3   2          4.52          4.59         1.93 o                         
 -17  -3   2          0.23          0.11         0.33 o                         
 -15  -3   2         24.38         23.39         1.75 o                         
 -13  -3   2          6.17         11.84         1.99 o                         
 -11  -3   2          4.29          7.43         0.72 o                         
  -9  -3   2         59.11         60.48         2.99 o                         
  -7  -3   2        352.35        351.21        11.42 o                         
  -5  -3   2        176.50        160.22         5.09 o                         
  -3  -3   2         82.69         76.61         2.52 o                         
  -1  -3   2        101.11         87.87         3.88 o                         
   1  -3   2        534.82        493.06        15.48 o                         
   3  -3   2         12.46         16.11         1.53 o                         
   5  -3   2        199.45        185.52         6.21 o                         
   7  -3   2        305.43        310.54        10.85 o                         
   9  -3   2        292.23        338.08        11.83 o                         
  11  -3   2         60.61         62.73         3.77 o                         
  13  -3   2         12.13         22.58         1.99 o                         
  15  -3   2         27.08         37.08         2.68 o                         
  17  -3   2          0.20         -0.19         0.38 o                         
 -20  -2   2          0.12          0.99         0.41 o                         
 -18  -2   2          4.46          9.39         0.83 o                         
 -16  -2   2          1.98          1.55         1.07 o                         
 -14  -2   2         71.23         78.30         3.41 o                         
 -12  -2   2         44.98         45.03         2.58 o                         
 -10  -2   2        225.88        262.43         7.91 o                         
  -8  -2   2         68.62         88.03         3.38 o                         
  -6  -2   2        303.92        299.51        18.85 o                         
  -4  -2   2        129.29        108.67         4.72 o                         
  -2  -2   2         35.46         31.89         1.70 o                         
   0  -2   2        261.50        201.71         9.83 o                         
   2  -2   2       2247.69       1899.41       110.35 o                         
   4  -2   2         77.06         97.57         6.26 o                         
   6  -2   2       1833.22       1807.47        66.65 o                         
   8  -2   2         97.24         95.06         3.59 o                         
  10  -2   2        348.97        322.96        12.51 o                         
  12  -2   2          5.86         14.77         1.33 o                         
  14  -2   2          3.92          3.05         1.05 o                         
  16  -2   2          4.43         10.51         0.84 o                         
  18  -2   2          2.87          4.30         0.63 o                         
 -21  -1   2          0.94          0.55         0.47 o                         
 -19  -1   2          3.56          5.36         0.87 o                         
 -17  -1   2         58.77         62.24         2.95 o                         
 -15  -1   2          8.42         18.37         2.47 o                         
 -13  -1   2        102.34         99.45         5.09 o                         
 -11  -1   2        191.32        235.81        16.79 o                         
  -9  -1   2        225.02        239.79        17.34 o                         
  -7  -1   2       3143.78       2934.28       139.07 o                         
  -5  -1   2       1463.14       1151.05        42.33 o                         
   1  -1   2      15063.14      13569.95       794.45 o                         
   3  -1   2        641.79        478.63        19.71 o                         
   5  -1   2       2694.77       2518.59       119.34 o                         
   7  -1   2        605.14        603.56        28.80 o                         
   9  -1   2        261.87        292.72        11.10 o                         
  11  -1   2        247.53        272.04         9.40 o                         
  13  -1   2         82.99        100.83         8.87 o                         
  15  -1   2          0.21          2.55         0.94 o                         
  17  -1   2          1.98          1.60         0.77 o                         
  19  -1   2          3.20          8.16         0.86 o                         
 -20   0   2          0.53          0.51         0.35 o                         
 -18   0   2          8.07          4.81         1.34 o                         
 -16   0   2         42.44         41.22         5.15 o                         
 -14   0   2          9.06          8.82         2.71 o                         
 -12   0   2          0.87          2.62         0.94 o                         
 -10   0   2       1341.49       1335.98        63.37 o                         
  -8   0   2       1229.13       1290.60        53.05 o                         
  -6   0   2         10.15          2.65         0.53 o                         
  -4   0   2       7022.68       7502.55       440.94 o                         
  -2   0   2        167.87        133.49         5.49 o                         
   0   0   2       4606.35       4021.68       233.67 o                         
   2   0   2      12394.81      12814.49       745.16 o                         
   4   0   2        455.04        371.35        21.65 o                         
   6   0   2        283.08        246.60        14.49 o                         
   8   0   2         17.77         26.19         2.06 o                         
  10   0   2        569.50        644.81        23.87 o                         
  12   0   2        230.34        280.33        13.67 o                         
  14   0   2         42.23         32.01         3.45 o                         
  16   0   2          1.36          1.09         0.56 o                         
  18   0   2          0.37          0.11         0.64 o                         
 -21   1   2          0.98          0.27         0.63 o                         
 -19   1   2          3.48          2.81         0.56 o                         
 -17   1   2         59.22         58.69         3.20 o                         
 -15   1   2          8.44         13.07         4.49 o                         
 -13   1   2         99.94         54.18         5.56 o                         
 -11   1   2        193.77        310.72        15.24 o                         
  -9   1   2        223.93        214.21        13.57 o                         
  -7   1   2       3152.73       2831.21       164.17 o                         
  -5   1   2       1453.42       1149.89        47.30 o                         
  -3   1   2       4010.17       2831.19       232.34 o                         
  -1   1   2       3144.33       2600.39       213.51 o                         
   1   1   2      15027.57      13025.22      1079.98 o                         
   3   1   2        636.21        483.51        23.06 o                         
   7   1   2        606.86        602.43        35.14 o                         
   9   1   2        260.78        331.51        13.90 o                         
  11   1   2        244.94        270.36        11.52 o                         
  13   1   2         83.18        116.17        10.10 o                         
  15   1   2          0.17          3.14         0.63 o                         
  17   1   2          1.93          2.02         0.51 o                         
  19   1   2          3.20          3.65         0.60 o                         
 -20   2   2          0.11          0.57         0.38 o                         
 -18   2   2          4.59          6.35         2.72 o                         
 -16   2   2          1.99          1.19         0.84 o                         
 -14   2   2         70.56         59.14         4.63 o                         
 -12   2   2         44.05         42.53         1.67 o                         
 -10   2   2        226.63        258.05         7.32 o                         
  -8   2   2         67.65         92.91         3.13 o                         
  -6   2   2        301.95        291.68        17.15 o                         
  -4   2   2        129.71        105.32         6.55 o                         
  -2   2   2         36.14         29.09         2.26 o                         
   0   2   2        258.06        191.11        28.10 o                         
   2   2   2       2245.92       1848.62        87.62 o                         
   4   2   2         76.30         79.98         7.09 o                         
   6   2   2       1839.67       1880.50        68.97 o                         
   8   2   2         96.73        104.24         4.30 o                         
  10   2   2        348.57        321.26        10.98 o                         
  12   2   2          6.11         12.21         1.41 o                         
  14   2   2          3.92          3.05         0.86 o                         
  16   2   2          4.53          6.97         0.85 o                         
  18   2   2          2.79          2.64         0.56 o                         
 -19   3   2          4.60          2.38         0.76 o                         
 -17   3   2          0.30          0.08         0.55 o                         
 -15   3   2         24.73         22.42         1.94 o                         
 -13   3   2          6.21          6.36         1.12 o                         
 -11   3   2          4.30          3.92         1.11 o                         
  -9   3   2         59.60         50.66         3.26 o                         
  -7   3   2        353.17        352.41        12.00 o                         
  -5   3   2        175.46        161.46         5.25 o                         
  -3   3   2         82.26         85.32         2.96 o                         
  -1   3   2        101.06         96.27         3.93 o                         
   1   3   2        534.14        490.65        18.16 o                         
   3   3   2         12.35         13.89         1.04 o                         
   5   3   2        200.11        199.61         6.99 o                         
   7   3   2        305.60        319.55        12.01 o                         
   9   3   2        291.27        298.06        12.59 o                         
  11   3   2         61.26         49.57         3.30 o                         
  13   3   2         11.89          5.76         2.10 o                         
  15   3   2         27.11         41.67         3.15 o                         
  17   3   2          0.22          0.73         0.47 o                         
 -16   4   2          4.14          1.92         0.74 o                         
 -14   4   2         10.60         12.34         1.39 o                         
 -12   4   2          2.48          2.24         1.01 o                         
 -10   4   2         24.72         30.21         1.89 o                         
  -8   4   2         42.43         57.60         2.81 o                         
  -6   4   2         19.98         16.31         1.10 o                         
  -4   4   2         73.32         76.77         3.27 o                         
  -2   4   2        178.16        196.62         7.49 o                         
   0   4   2         68.28         80.34         3.75 o                         
   2   4   2          2.30          5.52         0.67 o                         
   4   4   2        230.01        272.10        13.10 o                         
   6   4   2          6.84          5.63         0.96 o                         
   8   4   2         26.75         22.76         3.05 o                         
  10   4   2         16.48          7.88         1.54 o                         
  12   4   2          7.79         14.21         1.72 o                         
  14   4   2          6.16          8.04         1.28 o                         
 -13   5   2          1.40          1.61         0.57 o                         
 -11   5   2          3.49          8.24         2.67 o                         
  -9   5   2          8.85         10.16         1.58 o                         
  -7   5   2         19.89         24.32         3.19 o                         
  -5   5   2          5.83          7.60         0.84 o                         
  -3   5   2         13.93         18.27         1.34 o                         
  -1   5   2         42.66         54.67         2.60 o                         
   1   5   2         41.94         55.70         4.24 o                         
   3   5   2          6.95          8.05         1.12 o                         
   5   5   2         36.58         53.57         7.27 o                         
   7   5   2          0.87          0.84         0.59 o                         
   9   5   2          1.08         -0.34         1.18 o                         
  11   5   2          3.20          1.43         1.47 o                         
  -4   6   2          7.26          6.33         1.96 o                         
  -2   6   2          3.95          3.19         1.07 o                         
   0   6   2          6.07         14.38         1.57 o                         
   4   6   2          0.14          0.00         0.60 o                         
   6   6   2          0.22          0.52         0.42 o                         
  -6  -6   3          3.47          0.84         0.78 o                         
  -4  -6   3         11.70          4.71         1.44 o                         
  -2  -6   3         10.08          5.86         0.96 o                         
   0  -6   3          1.51          0.69         0.87 o                         
   2  -6   3          0.62          0.50         0.79 o                         
   4  -6   3          0.03          0.74         0.66 o                         
 -13  -5   3          2.28          2.63         0.87 o                         
 -11  -5   3          5.31          3.94         0.69 o                         
  -9  -5   3          5.65          3.60         0.72 o                         
  -7  -5   3          5.38          3.02         0.81 o                         
  -5  -5   3         18.39         13.08         0.94 o                         
  -3  -5   3         13.37         10.29         1.13 o                         
  -1  -5   3         62.76         80.46         3.84 o                         
   1  -5   3         40.66         41.86         5.41 o                         
   3  -5   3         10.85          7.38         1.49 o                         
   5  -5   3          1.55          2.39         0.93 o                         
   7  -5   3          1.99          2.13         0.80 o                         
   9  -5   3          0.75         -0.18         0.59 o                         
  11  -5   3          0.52          0.10         0.35 o                         
 -16  -4   3         12.73          8.11         1.52 o                         
 -14  -4   3         10.44          8.96         0.86 o                         
 -12  -4   3          9.80         13.68         1.83 o                         
 -10  -4   3         41.75         44.17         2.47 o                         
  -8  -4   3        114.41        114.42         5.29 o                         
  -6  -4   3         31.58         36.67         4.94 o                         
  -4  -4   3         14.76         14.79         0.92 o                         
  -2  -4   3        109.80        106.78         4.63 o                         
   0  -4   3        133.33        134.96         5.67 o                         
   2  -4   3         43.73         42.58         2.97 o                         
   4  -4   3          0.74          2.61         0.81 o                         
   6  -4   3         19.81         26.63         1.67 o                         
   8  -4   3          5.07          8.54         1.32 o                         
  10  -4   3          8.07          4.63         1.13 o                         
  12  -4   3          2.02          1.11         0.74 o                         
  14  -4   3          1.18          0.62         0.74 o                         
 -19  -3   3          3.78          2.92         0.78 o                         
 -17  -3   3         18.39         21.49         1.99 o                         
 -15  -3   3          4.41          4.44         0.58 o                         
 -13  -3   3          4.80          5.37         1.24 o                         
 -11  -3   3         47.22         55.30         3.00 o                         
  -9  -3   3        295.38        294.05        11.29 o                         
  -7  -3   3        169.08        224.82        13.69 o                         
  -5  -3   3        113.96        110.33         3.48 o                         
  -3  -3   3         88.57         84.03         3.15 o                         
  -1  -3   3        405.51        375.91        12.02 o                         
   1  -3   3        389.94        392.73        12.54 o                         
   3  -3   3         33.31         37.98         1.68 o                         
   5  -3   3         88.61         92.78         5.24 o                         
   7  -3   3         29.94         27.48         3.23 o                         
   9  -3   3         88.77        111.67         4.99 o                         
  11  -3   3          9.46          6.55         1.93 o                         
  13  -3   3         37.34         36.05         1.97 o                         
  15  -3   3          1.42          2.14         1.06 o                         
 -18  -2   3         11.31          9.11         1.40 o                         
 -16  -2   3        121.46        144.36         8.15 o                         
 -14  -2   3         24.71         31.77         1.66 o                         
 -12  -2   3         64.05         65.49         3.00 o                         
 -10  -2   3         49.83         55.67         2.67 o                         
  -8  -2   3        325.98        300.40         9.59 o                         
  -6  -2   3        123.51        110.09         6.98 o                         
  -4  -2   3        652.65        623.48        25.85 o                         
  -2  -2   3        301.33        251.47         8.59 o                         
   0  -2   3        617.51        636.42        31.20 o                         
   2  -2   3       2524.21       2422.49       140.95 o                         
   6  -2   3        126.37        115.55         5.11 o                         
   8  -2   3        167.04        224.70        10.59 o                         
  10  -2   3        378.04        453.91        19.23 o                         
  12  -2   3        107.12        124.84        11.88 o                         
  14  -2   3          5.06         10.74         1.14 o                         
  16  -2   3         15.26         13.63         1.55 o                         
  18  -2   3          2.02          5.08         0.81 o                         
 -21  -1   3          0.42          0.30         0.29 o                         
 -19  -1   3          2.17          4.19         0.66 o                         
 -17  -1   3         29.07         34.54         2.11 o                         
 -15  -1   3        176.18        155.35         5.15 o                         
 -13  -1   3        134.78        171.60         6.66 o                         
 -11  -1   3         57.07         43.57         2.09 o                         
  -9  -1   3        423.24        400.95        23.67 o                         
  -7  -1   3       1604.26       1548.07        63.53 o                         
  -5  -1   3        447.33        474.23        17.48 o                         
  -3  -1   3        517.90        551.61        20.34 o                         
  -1  -1   3       8570.55       6952.03       335.27 o                         
   1  -1   3       1499.57       1162.37        55.17 o                         
   3  -1   3        257.79        319.16        13.20 o                         
   5  -1   3        269.67        241.02        11.63 o                         
   7  -1   3         35.79         53.28         3.46 o                         
   9  -1   3         13.13         19.67         1.56 o                         
  11  -1   3         59.70         79.52         5.70 o                         
  13  -1   3         64.16         57.34         3.10 o                         
  15  -1   3         39.22         24.56         2.45 o                         
  17  -1   3          7.39         13.59         1.02 o                         
  19  -1   3          1.40          1.09         1.04 o                         
 -20   0   3          0.47          0.03         0.78 o                         
 -18   0   3         13.77         30.69         3.27 o                         
 -16   0   3         51.06         46.83         3.82 o                         
 -14   0   3          8.78          7.79         0.78 o                         
 -12   0   3         99.05         95.75         3.84 o                         
 -10   0   3        173.14        132.88        11.59 o                         
  -8   0   3          3.17          4.37         0.57 o                         
  -6   0   3        774.16        746.95        35.51 o                         
  -4   0   3        805.28        845.68        49.17 o                         
  -2   0   3       5162.85       5501.32       322.51 o                         
   0   0   3        650.80        323.10        26.74 o                         
   2   0   3         16.28         10.22         1.26 o                         
   4   0   3          9.83          7.90         0.73 o                         
   6   0   3        280.90        219.29        12.93 o                         
   8   0   3          0.96          6.17         1.95 o                         
  10   0   3          2.72          3.59         1.29 o                         
  12   0   3         79.93         63.95         6.86 o                         
  14   0   3        153.77        170.55         6.03 o                         
  16   0   3          5.86         10.84         0.89 o                         
  18   0   3          8.72         11.69         0.97 o                         
 -21   1   3          0.42          0.19         0.46 o                         
 -19   1   3          2.11          2.56         0.54 o                         
 -17   1   3         28.92         24.55         1.98 o                         
 -15   1   3        175.44        151.38         5.04 o                         
 -13   1   3        134.84        169.82         8.51 o                         
 -11   1   3         57.49         50.77         2.78 o                         
  -9   1   3        425.01        414.24        24.23 o                         
  -7   1   3       1608.04       1557.00        64.06 o                         
  -5   1   3        444.15        446.27        16.50 o                         
  -3   1   3        517.36        527.88        21.72 o                         
  -1   1   3       8589.31       6262.38       527.34 o                         
   1   1   3       1487.09       1084.51        51.42 o                         
   3   1   3        264.42        336.30        27.85 o                         
   5   1   3        266.52        258.36        15.22 o                         
   7   1   3         36.55         38.18         3.70 o                         
   9   1   3         12.71         17.05         1.22 o                         
  11   1   3         59.10         74.16         6.69 o                         
  13   1   3         63.55         83.97         5.86 o                         
  15   1   3         38.99         52.12         4.35 o                         
  17   1   3          7.31          8.74         0.96 o                         
  19   1   3          1.31          0.95         1.47 o                         
 -20   2   3          9.53         10.95         1.42 o                         
 -16   2   3        120.63        110.17         6.04 o                         
 -14   2   3         24.67         31.84         1.48 o                         
 -12   2   3         64.44         57.93         2.49 o                         
 -10   2   3         50.04         50.93         3.09 o                         
  -8   2   3        327.35        289.66         8.12 o                         
  -6   2   3        123.16         97.91         5.94 o                         
  -4   2   3        647.35        549.81        26.23 o                         
  -2   2   3        302.37        245.91        31.48 o                         
   0   2   3        609.37        600.60        35.28 o                         
   2   2   3       2515.88       2289.42       151.02 o                         
   4   2   3       1309.29       1263.86       104.14 o                         
   6   2   3        126.01        153.56         5.93 o                         
   8   2   3        165.75        212.36         6.91 o                         
  10   2   3        376.88        423.27        15.91 o                         
  12   2   3        107.64        108.12         7.60 o                         
  14   2   3          4.91          7.30         1.18 o                         
  16   2   3         15.40         14.68         2.22 o                         
  18   2   3          2.10          2.24         0.73 o                         
 -19   3   3          3.98          1.67         1.03 o                         
 -17   3   3         18.37         21.42         2.17 o                         
 -15   3   3          4.52          2.66         0.80 o                         
 -13   3   3          4.80          9.07         1.61 o                         
 -11   3   3         47.56         51.98         2.41 o                         
  -9   3   3        294.88        263.48        12.10 o                         
  -7   3   3        170.28        154.00         8.39 o                         
  -5   3   3        113.30        116.95         4.25 o                         
  -3   3   3         90.71         99.84         4.09 o                         
  -1   3   3        401.79        382.86        13.03 o                         
   1   3   3        389.75        440.71        16.38 o                         
   3   3   3         33.34         40.47         2.61 o                         
   5   3   3         88.78        106.96         4.30 o                         
   7   3   3         29.23         23.48         2.16 o                         
   9   3   3         88.57        121.18         6.15 o                         
  11   3   3          9.35          8.16         1.48 o                         
  13   3   3         37.35         32.31         4.90 o                         
  15   3   3          1.36          2.09         1.06 o                         
 -16   4   3         12.99         14.18         1.83 o                         
 -14   4   3         10.34          8.73         1.61 o                         
 -12   4   3          9.88          6.39         1.22 o                         
 -10   4   3         41.66         46.50         2.81 o                         
  -8   4   3        113.84        126.81         5.56 o                         
  -6   4   3         31.64         48.26         2.96 o                         
  -4   4   3         14.64         16.98         1.12 o                         
  -2   4   3        110.49        119.02         6.14 o                         
   0   4   3        133.61        157.56         6.82 o                         
   2   4   3         43.61         42.72         3.97 o                         
   4   4   3          0.77          2.23         1.23 o                         
   6   4   3         19.94         28.53         2.18 o                         
   8   4   3          5.01          6.75         1.27 o                         
  10   4   3          8.01          3.27         1.29 o                         
  12   4   3          1.96          0.55         1.12 o                         
  14   4   3          1.18          0.42         1.45 o                         
 -13   5   3          2.31          3.63         0.76 o                         
 -11   5   3          5.42          5.75         1.59 o                         
  -9   5   3          5.54          3.63         1.25 o                         
  -7   5   3          5.27          6.40         0.78 o                         
  -5   5   3         18.78         18.82         1.33 o                         
  -3   5   3         13.57         13.79         1.15 o                         
  -1   5   3         62.43         89.07         4.02 o                         
   1   5   3         40.55         38.13         6.32 o                         
   3   5   3         10.88          8.28         1.83 o                         
   5   5   3          1.53          2.28         0.74 o                         
   7   5   3          1.97          2.73         0.61 o                         
   9   5   3          0.73          0.47         0.49 o                         
  11   5   3          0.51          0.12         0.64 o                         
  -4   6   3         11.95         20.56         2.14 o                         
  -2   6   3          9.98         16.12         1.57 o                         
   0   6   3          1.53          2.08         0.47 o                         
   2   6   3          0.58          1.04         0.50 o                         
   4   6   3          0.03          0.23         0.33 o                         
  -6  -6   4          1.24         -0.64         0.87 o                         
  -4  -6   4          2.68          2.18         0.91 o                         
  -2  -6   4         14.14         12.24         1.83 o                         
   0  -6   4          3.85          1.11         1.67 o                         
   2  -6   4          0.17         -0.63         0.63 o                         
   4  -6   4          1.96          0.77         0.73 o                         
 -13  -5   4         13.17          6.11         1.12 o                         
 -11  -5   4         17.51         14.77         1.26 o                         
  -9  -5   4         20.98         16.09         1.59 o                         
  -7  -5   4         22.78         23.11         1.86 o                         
  -5  -5   4         22.68         11.23         2.74 o                         
  -3  -5   4         41.47         48.11         3.60 o                         
  -1  -5   4         26.15         33.15         5.58 o                         
   1  -5   4          7.97          4.01         1.19 o                         
   3  -5   4          0.02         -0.17         0.33 o                         
   5  -5   4          3.69          1.32         0.86 o                         
   7  -5   4          0.77          1.21         0.82 o                         
   9  -5   4          0.19          5.42         2.56 o                         
 -16  -4   4         10.31         10.10         1.99 o                         
 -14  -4   4          6.09          7.31         0.61 o                         
 -12  -4   4         13.40         13.51         1.82 o                         
 -10  -4   4         19.40         16.80         1.92 o                         
  -8  -4   4         59.20         73.96         3.97 o                         
  -6  -4   4        129.96        135.08         5.67 o                         
  -4  -4   4          1.27          6.61         1.84 o                         
  -2  -4   4         27.99         17.71         3.15 o                         
   0  -4   4        115.84        120.34         4.87 o                         
   2  -4   4        113.10        105.01         4.33 o                         
   4  -4   4         16.40         18.07         1.58 o                         
   6  -4   4         54.36        104.99         6.35 o                         
   8  -4   4          1.09          2.84         0.84 o                         
  10  -4   4          2.64          1.62         1.31 o                         
  12  -4   4          1.29          1.20         0.52 o                         
  14  -4   4          1.44          0.45         1.19 o                         
 -19  -3   4          2.15          2.99         0.56 o                         
 -17  -3   4          1.03          1.40         0.43 o                         
 -15  -3   4         22.95         27.53         1.57 o                         
 -13  -3   4         25.37         29.84         1.50 o                         
 -11  -3   4          3.62         12.06         2.17 o                         
  -9  -3   4         33.26         30.52         3.17 o                         
  -7  -3   4        139.59         64.19         7.65 o                         
  -5  -3   4         30.20         35.69         3.56 o                         
  -3  -3   4         32.24         32.40         2.75 o                         
  -1  -3   4        468.19        432.32        12.85 o                         
   1  -3   4        276.57        286.53         8.12 o                         
   3  -3   4          4.46         10.66         1.87 o                         
   5  -3   4        194.11        210.97        13.97 o                         
   7  -3   4        251.83        298.01        10.43 o                         
   9  -3   4         22.75         53.69         4.14 o                         
  11  -3   4         18.70         28.79         5.09 o                         
  13  -3   4         12.99         18.84         1.36 o                         
  15  -3   4          1.62          1.41         0.46 o                         
 -20  -2   4         10.97         11.99         0.88 o                         
 -18  -2   4          0.00          0.36         0.43 o                         
 -16  -2   4         71.79         69.20         4.08 o                         
 -14  -2   4        106.94        130.95         8.78 o                         
 -12  -2   4         30.01         32.28         2.41 o                         
 -10  -2   4        169.65        158.25         5.66 o                         
  -8  -2   4         49.50         50.76         2.33 o                         
  -6  -2   4        139.60        159.81         9.84 o                         
  -4  -2   4        178.66        217.77         9.26 o                         
  -2  -2   4        237.22        263.40        11.10 o                         
   0  -2   4       2161.56       2046.51       118.93 o                         
   2  -2   4         14.27         19.28         2.16 o                         
   4  -2   4        300.03        415.45        20.34 o                         
   6  -2   4        407.84        406.56        12.92 o                         
   8  -2   4        170.99        173.35        14.79 o                         
  10  -2   4        236.34        250.35        10.85 o                         
  12  -2   4         13.43          9.57         1.05 o                         
  14  -2   4         11.47         12.67         0.99 o                         
  16  -2   4          6.48          5.53         1.10 o                         
 -21  -1   4          0.25          0.11         0.32 o                         
 -19  -1   4          0.57          0.69         0.44 o                         
 -17  -1   4         40.26         47.80         3.05 o                         
 -15  -1   4         21.15         28.29         3.14 o                         
 -13  -1   4         67.83         81.49         3.10 o                         
 -11  -1   4         27.01         32.21         1.26 o                         
  -9  -1   4        618.29        692.21        23.30 o                         
  -7  -1   4        146.57        103.50         7.06 o                         
  -5  -1   4        700.09        717.88        29.55 o                         
  -3  -1   4        134.50        130.71         5.49 o                         
  -1  -1   4       1729.58       1465.64        85.20 o                         
   1  -1   4        165.76        161.04        13.47 o                         
   3  -1   4       1081.44       1039.02        42.65 o                         
   5  -1   4        318.85        337.99        19.99 o                         
   7  -1   4        103.52        113.52         4.17 o                         
   9  -1   4         41.35         46.90         3.12 o                         
  11  -1   4         16.23          9.79         1.25 o                         
  13  -1   4        174.27        219.22         7.65 o                         
  15  -1   4          2.98          1.26         0.51 o                         
  17  -1   4          2.32          3.15         0.75 o                         
 -22   0   4          2.53          1.26         0.70 o                         
 -20   0   4          0.34          0.13         0.58 o                         
 -18   0   4         12.44         14.51         1.59 o                         
 -16   0   4         55.27         65.29         3.34 o                         
 -14   0   4          7.84          8.51         0.68 o                         
 -12   0   4         68.38         87.54         4.04 o                         
 -10   0   4        131.14        172.81         6.00 o                         
  -8   0   4        231.49        230.16        13.61 o                         
  -6   0   4        975.37        866.07        41.19 o                         
  -4   0   4       2022.98       1778.80       103.32 o                         
  -2   0   4       3097.29       2663.41       218.54 o                         
   2   0   4       1381.93       1164.00        95.61 o                         
   4   0   4        155.63        126.71        10.66 o                         
   6   0   4        120.01        105.12         6.41 o                         
   8   0   4        116.98        175.15         8.74 o                         
  10   0   4         74.88         68.63         3.45 o                         
  12   0   4        441.19        511.25        16.12 o                         
  14   0   4         45.26         29.09         3.12 o                         
  16   0   4          9.09          4.49         0.63 o                         
  18   0   4          0.43          8.09         2.44 o                         
 -21   1   4          0.23         -0.24         0.46 o                         
 -19   1   4          0.60         -0.01         0.65 o                         
 -17   1   4         39.94         47.23         3.49 o                         
 -15   1   4         21.61         25.13         2.05 o                         
 -13   1   4         68.27         81.28         2.54 o                         
 -11   1   4         27.62         38.27         1.86 o                         
  -9   1   4        620.95        698.82        28.84 o                         
  -7   1   4        142.86        105.51         4.56 o                         
  -5   1   4        702.07        692.30        28.54 o                         
  -3   1   4        131.18        122.49         6.01 o                         
  -1   1   4       1730.13       1377.82        56.60 o                         
   1   1   4        165.26        172.78        10.29 o                         
   3   1   4       1076.45       1045.89        86.07 o                         
   5   1   4        319.49        402.95        23.62 o                         
   7   1   4        104.18        129.23         5.34 o                         
   9   1   4         41.65         49.03         2.72 o                         
  11   1   4         16.07         12.03         1.24 o                         
  13   1   4        174.73        218.19         9.29 o                         
  15   1   4          2.86          2.06         0.52 o                         
  17   1   4          2.46          1.12         1.12 o                         
 -20   2   4         11.02          9.63         0.93 o                         
 -18   2   4          0.00          0.72         0.57 o                         
 -16   2   4         71.39         70.18         3.95 o                         
 -14   2   4        106.81         88.11         4.72 o                         
 -12   2   4         29.48         23.15         1.52 o                         
 -10   2   4        170.55        187.13         6.61 o                         
  -8   2   4         49.14         47.44         2.97 o                         
  -6   2   4        141.23        130.86        16.35 o                         
  -4   2   4        180.86        198.29        11.92 o                         
  -2   2   4        232.96        224.87        14.22 o                         
   0   2   4       2158.59       1959.27       114.07 o                         
   2   2   4         14.44         21.20         2.59 o                         
   4   2   4        301.57        243.83        15.72 o                         
   6   2   4        409.16        412.63        12.17 o                         
   8   2   4        171.75        203.29         6.60 o                         
  10   2   4        236.04        235.24         7.58 o                         
  12   2   4         13.71          8.74         1.00 o                         
  14   2   4         11.36          9.59         1.07 o                         
  16   2   4          6.64          6.62         1.03 o                         
 -19   3   4          2.19          2.27         0.59 o                         
 -17   3   4          1.03          0.10         0.52 o                         
 -15   3   4         23.02         27.94         2.69 o                         
 -13   3   4         25.63         29.17         1.76 o                         
 -11   3   4          3.70          5.35         1.14 o                         
  -9   3   4         33.27         34.29         2.27 o                         
  -7   3   4        139.08        149.30         9.55 o                         
  -5   3   4         30.30         46.32         2.94 o                         
  -3   3   4         32.48         46.44         2.29 o                         
  -1   3   4        469.06        441.74        15.00 o                         
   1   3   4        276.12        322.72        13.53 o                         
   3   3   4          4.42          3.37         0.73 o                         
   5   3   4        194.65        198.43         8.72 o                         
   7   3   4        251.64        324.59        13.63 o                         
   9   3   4         22.47         25.19         2.82 o                         
  11   3   4         18.90         14.27         2.94 o                         
  13   3   4         12.87         17.99         1.50 o                         
  15   3   4          1.68          0.63         0.54 o                         
 -16   4   4         10.40          9.02         1.25 o                         
 -14   4   4          6.20          5.27         1.08 o                         
 -12   4   4         13.24         12.47         1.32 o                         
 -10   4   4         19.01         15.60         1.51 o                         
  -8   4   4         59.26         74.25         3.78 o                         
  -6   4   4        129.43        155.24         6.70 o                         
  -4   4   4          1.25          1.80         0.53 o                         
  -2   4   4         27.91         21.39         1.70 o                         
   0   4   4        116.62        134.69         5.92 o                         
   2   4   4        113.40        115.92         5.18 o                         
   4   4   4         16.77         19.15         1.53 o                         
   6   4   4         54.32         91.93         5.72 o                         
   8   4   4          1.14          1.35         0.99 o                         
  10   4   4          2.62          1.60         0.73 o                         
  12   4   4          1.34          0.40         0.64 o                         
  14   4   4          1.44         -0.63         1.51 o                         
 -11   5   4         17.67         18.48         3.07 o                         
  -9   5   4         21.04         33.73         2.14 o                         
  -7   5   4         22.68         22.59         2.48 o                         
  -5   5   4         23.02         33.44         3.22 o                         
  -3   5   4         41.61         50.97         3.58 o                         
  -1   5   4         26.10         34.15         5.85 o                         
   1   5   4          8.01          7.86         1.20 o                         
   3   5   4          0.02         -0.66         0.70 o                         
   5   5   4          3.66          2.79         0.95 o                         
   7   5   4          0.76          0.61         0.57 o                         
   9   5   4          0.19          0.74         0.48 o                         
  -4   6   4          2.64          7.60         0.91 o                         
  -2   6   4         14.27         28.19         2.51 o                         
   0   6   4          3.83          2.13         1.20 o                         
   2   6   4          0.17         -0.12         0.61 o                         
   4   6   4          1.99          1.63         1.06 o                         
  -6  -6   5          0.38          0.29         0.24 o                         
  -2  -6   5          9.69          9.28         1.53 o                         
   0  -6   5          3.08          2.97         1.67 o                         
   2  -6   5          0.39          0.21         0.70 o                         
 -13  -5   5          0.85          0.77         1.67 o                         
 -11  -5   5          9.88          6.27         0.71 o                         
  -9  -5   5          9.78          4.71         0.80 o                         
  -7  -5   5          3.15          1.78         0.73 o                         
  -5  -5   5         16.69         18.33         3.11 o                         
  -3  -5   5         22.28         19.60         2.83 o                         
  -1  -5   5         20.37         16.55         2.34 o                         
   1  -5   5         10.19          3.41         1.18 o                         
   3  -5   5          0.97          0.28         0.95 o                         
   5  -5   5          0.36          1.20         0.77 o                         
   7  -5   5          0.98          2.26         0.98 o                         
   9  -5   5          2.98          2.16         0.54 o                         
 -16  -4   5         10.88          9.99         1.22 o                         
 -14  -4   5         24.18         26.45         2.36 o                         
 -12  -4   5          4.05          4.65         0.89 o                         
 -10  -4   5         13.21         11.01         1.55 o                         
  -8  -4   5        151.60        159.70         6.39 o                         
  -6  -4   5          9.96          7.53         1.94 o                         
  -4  -4   5         27.74         14.95         2.92 o                         
  -2  -4   5         12.37         28.17         3.26 o                         
   0  -4   5         61.10         49.31         2.78 o                         
   2  -4   5         91.88         62.67         4.32 o                         
   4  -4   5         28.08         17.01         2.16 o                         
   6  -4   5          5.84          4.34         0.77 o                         
   8  -4   5         19.79         32.85         3.64 o                         
  10  -4   5          3.95          4.53         0.80 o                         
  12  -4   5          7.90          5.74         0.59 o                         
 -19  -3   5          7.45          3.11         1.34 o                         
 -17  -3   5          1.11          0.75         0.50 o                         
 -15  -3   5         46.71         57.96         3.04 o                         
 -13  -3   5         55.39         54.15         2.37 o                         
 -11  -3   5         90.30        112.23         4.95 o                         
  -9  -3   5        304.52        321.22        11.45 o                         
  -7  -3   5        279.21        288.68         9.45 o                         
  -5  -3   5         16.71         20.09         1.12 o                         
  -3  -3   5          8.89          9.30         0.89 o                         
  -1  -3   5        106.83         80.09         5.80 o                         
   1  -3   5        168.98        168.39         6.88 o                         
   3  -3   5         72.92         41.55         3.15 o                         
   5  -3   5         63.63         35.25         2.86 o                         
   7  -3   5        148.85        136.40         6.45 o                         
   9  -3   5         11.77         10.14         1.54 o                         
  11  -3   5          8.87          5.28         1.45 o                         
  13  -3   5          0.29          0.34         0.42 o                         
  15  -3   5          1.70          1.00         0.92 o                         
 -18  -2   5          3.60          3.51         0.53 o                         
 -16  -2   5         82.79         51.57         5.65 o                         
 -14  -2   5        161.86        174.18         8.49 o                         
 -12  -2   5        109.98        146.02         5.75 o                         
 -10  -2   5        153.73        133.42         5.17 o                         
  -8  -2   5        365.91        317.02         9.38 o                         
  -6  -2   5          7.72         14.15         1.67 o                         
  -4  -2   5        717.61        730.71        30.23 o                         
  -2  -2   5        508.92        430.39        20.75 o                         
   0  -2   5        707.05        723.64        60.41 o                         
   2  -2   5       1019.80       1140.72        42.29 o                         
   4  -2   5        677.20        621.33        21.18 o                         
   6  -2   5         59.85         45.21         2.30 o                         
   8  -2   5        162.66        214.83         9.47 o                         
  10  -2   5         46.64         36.98         2.38 o                         
  12  -2   5         14.41         18.56         2.03 o                         
  14  -2   5          6.38          4.34         1.20 o                         
  16  -2   5          0.45          0.61         1.23 o                         
 -21  -1   5          2.37          1.06         0.97 o                         
 -19  -1   5          6.16          5.17         1.18 o                         
 -17  -1   5          2.45          6.28         0.59 o                         
 -15  -1   5        296.44        205.80         9.05 o                         
 -13  -1   5         86.53         94.70         3.94 o                         
 -11  -1   5         49.58         49.82         1.71 o                         
  -9  -1   5         90.46         93.07         3.41 o                         
  -7  -1   5        593.79        634.19        37.05 o                         
  -5  -1   5       2326.89       2011.16        95.40 o                         
  -3  -1   5       1137.42        983.59        46.78 o                         
  -1  -1   5        505.19        515.19        24.60 o                         
   1  -1   5       1367.07       1461.14       120.42 o                         
   3  -1   5        443.19        475.24        22.71 o                         
   5  -1   5         63.67         52.78         2.21 o                         
   7  -1   5         29.07         34.49         1.57 o                         
   9  -1   5         19.94         58.05         4.16 o                         
  11  -1   5        168.52        217.40         8.95 o                         
  13  -1   5          2.08         17.80         3.79 o                         
  15  -1   5          4.74          0.13         1.23 o                         
  17  -1   5          8.60          4.68         1.60 o                         
 -22   0   5          2.59          2.13         0.44 o                         
 -20   0   5          1.11          1.05         0.65 o                         
 -18   0   5          4.74          7.73         1.49 o                         
 -16   0   5          0.97          0.59         0.52 o                         
 -14   0   5          0.11          1.15         0.37 o                         
 -12   0   5        207.19        239.59         7.18 o                         
 -10   0   5          1.05          4.36         0.90 o                         
  -8   0   5       1660.38       1612.72        93.80 o                         
  -6   0   5        598.03        496.79        23.65 o                         
  -4   0   5        380.96        410.25        19.63 o                         
  -2   0   5       1587.71       1237.47        71.91 o                         
   0   0   5        296.66        234.97        11.24 o                         
   2   0   5        324.10        362.06        21.14 o                         
   4   0   5         79.00         77.22         4.68 o                         
   6   0   5        290.57        267.39        10.06 o                         
   8   0   5        234.70        191.31         7.41 o                         
  10   0   5         10.45         21.29         2.19 o                         
  12   0   5        111.41        175.57        14.10 o                         
  14   0   5         49.34         48.73         3.42 o                         
  16   0   5          1.05          1.02         0.77 o                         
  18   0   5          0.34          1.01         1.47 o                         
 -21   1   5          2.38          2.84         0.64 o                         
 -19   1   5          5.99          2.61         1.19 o                         
 -17   1   5          2.62          6.12         0.57 o                         
 -15   1   5        294.09        213.77        11.63 o                         
 -13   1   5         87.15        102.30         4.97 o                         
 -11   1   5         49.41         49.10         1.70 o                         
  -9   1   5         90.85         99.80         3.53 o                         
  -7   1   5        595.10        609.21        25.21 o                         
  -5   1   5       2335.94       2040.99        83.71 o                         
  -3   1   5       1128.95        939.02        44.60 o                         
  -1   1   5        510.01        506.48        20.90 o                         
   1   1   5       1360.58       1319.01        76.77 o                         
   3   1   5        444.81        490.17        40.57 o                         
   5   1   5         63.51         56.54         2.14 o                         
   7   1   5         28.77         35.62         1.67 o                         
   9   1   5         19.57         24.70         2.50 o                         
  11   1   5        168.56        168.47         8.29 o                         
  13   1   5          2.24          7.35         1.68 o                         
  15   1   5          4.65          1.30         1.05 o                         
  17   1   5          8.68          4.11         1.67 o                         
 -20   2   5          6.08          7.19         1.68 o                         
 -18   2   5          3.53          2.75         0.62 o                         
 -16   2   5         81.97         68.02         4.55 o                         
 -14   2   5        160.95        172.61         6.03 o                         
 -12   2   5        108.90        142.74         4.55 o                         
 -10   2   5        154.12        146.63         4.28 o                         
  -8   2   5        367.54        306.10         9.09 o                         
  -6   2   5          7.81         11.65         1.15 o                         
  -4   2   5        713.97        663.02        38.79 o                         
  -2   2   5        506.22        383.03        22.64 o                         
   0   2   5        707.63        640.12        37.62 o                         
   2   2   5       1015.91       1051.90        61.60 o                         
   4   2   5        683.45        719.76        29.77 o                         
   6   2   5         60.55         54.67         2.18 o                         
   8   2   5        161.55        204.24         6.70 o                         
  10   2   5         47.33         44.37         2.12 o                         
  12   2   5         14.31         15.87         1.81 o                         
  14   2   5          6.27          5.69         0.81 o                         
  16   2   5          0.46         -0.37         0.89 o                         
 -19   3   5          7.62         11.12         1.25 o                         
 -17   3   5          1.10          0.93         0.51 o                         
 -15   3   5         46.42         35.94         3.42 o                         
 -13   3   5         55.67         47.08         2.27 o                         
 -11   3   5         90.84         88.66         4.80 o                         
  -9   3   5        305.82        291.97        11.17 o                         
  -7   3   5        278.04        285.62         9.88 o                         
  -5   3   5         16.98         19.07         1.12 o                         
  -3   3   5          9.20          6.23         0.98 o                         
  -1   3   5        107.81         96.62         4.43 o                         
   1   3   5        168.89        167.99         7.26 o                         
   3   3   5         73.01         63.79         3.57 o                         
   5   3   5         62.94         82.52         4.87 o                         
   7   3   5        148.29        200.52        12.00 o                         
   9   3   5         11.59          9.42         1.44 o                         
  11   3   5          8.81         10.61         1.63 o                         
  13   3   5          0.29          0.63         0.59 o                         
  15   3   5          1.72          0.92         1.17 o                         
 -16   4   5         11.01         18.09         1.78 o                         
 -14   4   5         24.44         19.12         2.59 o                         
 -12   4   5          4.00          4.60         0.98 o                         
 -10   4   5         13.24          6.58         1.17 o                         
  -8   4   5        151.55        172.79         6.62 o                         
  -6   4   5         10.03          6.51         0.80 o                         
  -4   4   5         28.04         32.27         1.99 o                         
  -2   4   5         12.54         13.55         1.30 o                         
   0   4   5         61.37         61.11         3.00 o                         
   2   4   5         92.77        113.45         5.07 o                         
   4   4   5         27.85         42.71         2.96 o                         
   6   4   5          5.83          4.04         0.74 o                         
   8   4   5         19.66         12.29         1.59 o                         
  10   4   5          3.87          1.43         0.99 o                         
  12   4   5          7.92          5.49         2.50 o                         
  -9   5   5         10.02         12.49         1.27 o                         
  -7   5   5          3.14          0.49         1.07 o                         
  -5   5   5         16.77         16.61         1.88 o                         
  -3   5   5         22.66         18.26         2.15 o                         
  -1   5   5         20.32         19.24         1.84 o                         
   1   5   5         10.03          3.78         1.99 o                         
   3   5   5          0.96          1.15         1.14 o                         
   5   5   5          0.37          0.31         0.48 o                         
   7   5   5          1.01          0.45         0.45 o                         
   9   5   5          2.90         -0.09         0.92 o                         
  -4   6   5          6.52         10.33         1.05 o                         
  -2   6   5          9.73          3.68         0.99 o                         
   0   6   5          3.07          1.15         0.97 o                         
   2   6   5          0.39          0.50         0.32 o                         
  -6  -6   6          0.08          0.17         0.24 o                         
  -4  -6   6          3.45          8.82         0.84 o                         
   0  -6   6          2.64          2.24         0.80 o                         
 -11  -5   6          0.06          0.36         0.67 o                         
  -9  -5   6          1.46          0.49         0.44 o                         
  -7  -5   6         10.70          8.43         1.85 o                         
  -5  -5   6          1.72          0.90         0.96 o                         
  -3  -5   6          7.54          7.97         1.43 o                         
  -1  -5   6          2.18         -0.27         1.96 o                         
   1  -5   6          4.92          9.98         1.14 o                         
   3  -5   6          0.68          0.72         0.49 o                         
   5  -5   6          0.03          0.80         1.04 o                         
   7  -5   6          1.03          1.59         0.87 o                         
 -16  -4   6          2.13          1.78         1.12 o                         
 -14  -4   6          9.85         10.46         0.73 o                         
 -12  -4   6         32.15         42.88         1.84 o                         
 -10  -4   6         14.60         11.93         1.08 o                         
  -8  -4   6         13.70         14.08         1.09 o                         
  -6  -4   6         42.12         46.98         2.72 o                         
  -4  -4   6         15.65         16.06         1.79 o                         
  -2  -4   6         23.17         27.59         3.46 o                         
   0  -4   6         54.31         45.61         4.47 o                         
   2  -4   6          6.26          1.77         1.57 o                         
   4  -4   6         12.13         10.82         1.77 o                         
   6  -4   6         22.68         14.10         2.03 o                         
   8  -4   6          6.33          8.75         1.11 o                         
  10  -4   6          0.09         -0.32         0.41 o                         
  12  -4   6          7.55          4.65         1.19 o                         
 -19  -3   6          0.50          1.57         0.49 o                         
 -17  -3   6          2.06          1.85         0.33 o                         
 -15  -3   6         17.82         18.23         1.21 o                         
 -13  -3   6         26.37         27.89         1.35 o                         
 -11  -3   6         30.00         32.01         1.76 o                         
  -9  -3   6         13.53         14.69         2.15 o                         
  -7  -3   6        329.64        345.80        10.42 o                         
  -5  -3   6         97.44        100.37         4.45 o                         
  -3  -3   6         24.13         23.39         1.46 o                         
  -1  -3   6          3.46         13.06         1.24 o                         
   1  -3   6         28.89         22.55         4.28 o                         
   3  -3   6        200.65        228.12         9.77 o                         
   5  -3   6        176.42        174.22         6.26 o                         
   7  -3   6         18.04         29.30         1.74 o                         
   9  -3   6          5.82          6.69         1.27 o                         
  11  -3   6          0.07          1.44         0.50 o                         
  13  -3   6          1.47         -0.12         0.78 o                         
 -20  -2   6         14.05         16.69         1.41 o                         
 -18  -2   6          3.75          1.73         0.64 o                         
 -16  -2   6        105.15        103.76         3.54 o                         
 -14  -2   6         11.44         14.46         2.46 o                         
 -12  -2   6         22.87         22.98         1.46 o                         
 -10  -2   6         66.54         57.84         2.13 o                         
  -8  -2   6         28.22         31.55         2.21 o                         
  -6  -2   6         38.04         46.83         1.74 o                         
  -4  -2   6        692.04        677.13        22.92 o                         
  -2  -2   6        283.01        342.80        20.51 o                         
   0  -2   6        555.78        581.70        21.75 o                         
   2  -2   6        113.60        110.74         4.29 o                         
   4  -2   6        158.84        147.84         5.04 o                         
   6  -2   6         54.04         51.19         2.38 o                         
   8  -2   6         31.90         34.09         2.13 o                         
  10  -2   6          6.30          9.85         1.64 o                         
  12  -2   6         14.49          7.64         1.12 o                         
  14  -2   6          0.26          1.74         0.94 o                         
  16  -2   6          1.73         -0.73         1.67 o                         
 -21  -1   6          1.99          1.98         0.91 o                         
 -19  -1   6         16.13         15.79         1.05 o                         
 -17  -1   6         92.10        101.65         3.44 o                         
 -15  -1   6        242.60        277.43         8.30 o                         
 -13  -1   6        193.89        180.55         9.21 o                         
 -11  -1   6        101.72        102.47         3.25 o                         
  -9  -1   6        392.15        394.48        11.56 o                         
  -7  -1   6        803.28        736.67        60.97 o                         
  -5  -1   6        896.02        904.35        43.05 o                         
  -3  -1   6        687.02        769.09        36.57 o                         
  -1  -1   6       1035.88        997.78        58.21 o                         
   1  -1   6        931.07       1090.67        90.12 o                         
   3  -1   6        914.14        893.97        42.53 o                         
   5  -1   6         56.11         75.52         4.15 o                         
   7  -1   6          5.50          6.72         0.67 o                         
   9  -1   6        238.67        259.75         9.00 o                         
  11  -1   6         59.31         33.07         2.98 o                         
  13  -1   6         41.10         45.77         4.52 o                         
  15  -1   6         17.41         17.30         1.83 o                         
  17  -1   6          0.43         -0.94         1.61 o                         
 -22   0   6          2.66          1.62         0.49 o                         
 -20   0   6          4.24          6.41         0.87 o                         
 -18   0   6         12.63          6.92         0.84 o                         
 -16   0   6          4.96         11.74         0.98 o                         
 -14   0   6        152.64        159.30         4.90 o                         
 -12   0   6        230.76        306.79        14.80 o                         
 -10   0   6         37.46         47.20         1.59 o                         
  -8   0   6        197.72        223.72        10.85 o                         
  -6   0   6        785.55        769.87        63.56 o                         
  -4   0   6       2733.08       2730.86       224.42 o                         
  -2   0   6        642.09        636.16        52.47 o                         
   0   0   6        441.04        433.90        24.70 o                         
   2   0   6          1.83         22.08         2.34 o                         
   4   0   6        178.14        155.07         7.52 o                         
   6   0   6          8.51          8.46         0.63 o                         
   8   0   6         17.65         21.80         1.51 o                         
  10   0   6          1.79          4.13         0.65 o                         
  12   0   6          0.42          7.26         2.02 o                         
  14   0   6         94.68        128.62         7.38 o                         
  16   0   6         14.18         22.92         4.38 o                         
 -21   1   6          1.96          4.36         0.71 o                         
 -19   1   6         16.09          9.84         1.11 o                         
 -17   1   6         90.69         93.22         3.20 o                         
 -15   1   6        242.16        273.59         8.73 o                         
 -13   1   6        195.65        159.40         7.07 o                         
 -11   1   6        102.84        115.39         4.02 o                         
  -9   1   6        389.51        412.88        13.99 o                         
  -7   1   6        805.42        729.28        30.07 o                         
  -5   1   6        892.48        942.04        44.87 o                         
  -3   1   6        693.23        728.06        34.63 o                         
  -1   1   6       1027.65        920.95        43.73 o                         
   1   1   6        931.65        985.33        57.48 o                         
   3   1   6        916.00        880.09        72.62 o                         
   5   1   6         57.42         77.62         2.37 o                         
   7   1   6          5.48          5.93         0.69 o                         
   9   1   6        238.08        249.31         9.45 o                         
  11   1   6         60.07         37.83         4.47 o                         
  13   1   6         41.16         23.75         2.45 o                         
  15   1   6         17.40         24.35         2.25 o                         
  17   1   6          0.44          4.59         3.49 o                         
 -20   2   6         14.13         13.56         1.19 o                         
 -18   2   6          3.62          2.19         0.47 o                         
 -16   2   6        104.47        101.54         3.75 o                         
 -14   2   6         11.43         18.14         2.20 o                         
 -12   2   6         22.57         35.54         2.21 o                         
 -10   2   6         66.46         58.66         2.16 o                         
  -8   2   6         28.48         31.13         1.86 o                         
  -6   2   6         37.73         52.05         2.37 o                         
  -4   2   6        694.51        624.25        29.79 o                         
  -2   2   6        282.05        313.74        18.74 o                         
   0   2   6        551.09        517.68        24.76 o                         
   2   2   6        113.99        115.93         5.08 o                         
   4   2   6        158.09        169.75         6.58 o                         
   6   2   6         54.17         53.45         2.84 o                         
   8   2   6         31.73         39.04         2.32 o                         
  10   2   6          6.31          5.39         0.89 o                         
  12   2   6         14.34          4.33         2.10 o                         
  14   2   6          0.26          1.28         1.01 o                         
  16   2   6          1.73          1.36         0.69 o                         
 -19   3   6          0.49          2.27         0.91 o                         
 -17   3   6          2.09          1.59         0.54 o                         
 -15   3   6         17.72         15.63         0.99 o                         
 -13   3   6         25.77         29.07         1.47 o                         
 -11   3   6         30.16         28.45         1.43 o                         
  -9   3   6         13.79         18.15         2.23 o                         
  -7   3   6        330.57        352.66        13.22 o                         
  -5   3   6         98.22        101.75         3.85 o                         
  -3   3   6         24.44         22.11         1.65 o                         
  -1   3   6          3.29          8.89         1.61 o                         
   1   3   6         29.51         24.70         2.05 o                         
   3   3   6        200.95        232.71        14.03 o                         
   5   3   6        177.79        165.48         5.90 o                         
   7   3   6         17.73         30.59         1.53 o                         
   9   3   6          5.84          3.86         0.75 o                         
  11   3   6          0.06          1.18         0.66 o                         
  13   3   6          1.47          0.40         0.71 o                         
 -14   4   6          9.84         11.57         1.26 o                         
 -12   4   6         32.48         46.09         6.81 o                         
 -10   4   6         14.59         12.31         1.17 o                         
  -8   4   6         13.75         13.43         1.01 o                         
  -6   4   6         42.01         59.61         3.76 o                         
  -4   4   6         15.53         16.09         1.73 o                         
  -2   4   6         23.63         37.14         3.95 o                         
   0   4   6         54.00         49.22         2.60 o                         
   2   4   6          6.37          3.51         0.73 o                         
   4   4   6         12.13         18.14         1.66 o                         
   6   4   6         22.84         37.74         4.30 o                         
   8   4   6          6.20          7.19         1.19 o                         
  10   4   6          0.09          0.06         0.77 o                         
  12   4   6          7.55          4.70         1.12 o                         
 -11   5   6          0.07          0.52         0.78 o                         
  -9   5   6          1.52          0.70         0.35 o                         
  -7   5   6         10.46          2.27         0.98 o                         
  -5   5   6          1.71          1.05         1.23 o                         
  -3   5   6          7.50          7.14         1.41 o                         
  -1   5   6          2.20          0.54         1.51 o                         
   1   5   6          4.92          7.33         1.13 o                         
   3   5   6          0.67          0.18         0.55 o                         
   5   5   6          0.02          0.59         0.41 o                         
   7   5   6          1.02          0.29         0.75 o                         
  -4   6   6          3.48          5.84         0.73 o                         
  -2   6   6          2.44          4.42         0.59 o                         
   0   6   6          2.62          0.22         0.81 o                         
   2   6   6          0.86          1.69         0.53 o                         
  -4  -6   7          0.74          1.64         0.28 o                         
  -9  -5   7          9.11         10.85         1.72 o                         
  -7  -5   7          0.35          1.12         0.35 o                         
  -5  -5   7          5.15          2.79         1.56 o                         
  -3  -5   7         12.95          8.73         2.24 o                         
  -1  -5   7          0.98          0.70         0.53 o                         
   1  -5   7          0.68         -0.15         0.84 o                         
   3  -5   7          2.90          1.77         0.89 o                         
   5  -5   7          0.74          0.11         0.62 o                         
   7  -5   7          1.59          0.57         0.52 o                         
 -16  -4   7          0.77          1.13         0.82 o                         
 -14  -4   7          2.57          2.52         0.56 o                         
 -12  -4   7         15.18         17.42         0.99 o                         
 -10  -4   7         11.84         15.05         1.85 o                         
  -8  -4   7         59.62         58.86         2.99 o                         
  -6  -4   7          9.08         13.93         1.31 o                         
  -4  -4   7        130.42        126.49         7.78 o                         
  -2  -4   7         19.02         21.08         1.49 o                         
   0  -4   7         30.70         12.85         1.60 o                         
   2  -4   7         24.36         33.79         1.76 o                         
   4  -4   7          5.35         12.18         1.78 o                         
   6  -4   7          5.03          5.07         1.02 o                         
   8  -4   7         21.21         37.85         3.58 o                         
  10  -4   7         14.60         17.41         1.61 o                         
 -19  -3   7          2.32          0.36         2.31 o                         
 -17  -3   7          0.38          0.55         0.29 o                         
 -15  -3   7          3.58          3.80         0.47 o                         
 -13  -3   7         23.92         38.44         1.80 o                         
 -11  -3   7         57.74         81.85         2.97 o                         
  -9  -3   7        156.76        158.52         8.13 o                         
  -7  -3   7        133.15        118.38         5.89 o                         
  -5  -3   7         55.93         52.17         2.40 o                         
  -3  -3   7        214.56        200.16         6.54 o                         
  -1  -3   7        116.42        132.50         5.82 o                         
   1  -3   7        282.28        256.20         9.03 o                         
   3  -3   7         43.63         47.73         2.19 o                         
   5  -3   7        154.65        155.78         7.07 o                         
   7  -3   7         32.46         31.56         2.13 o                         
   9  -3   7         12.43         13.04         3.98 o                         
  11  -3   7          0.22         -0.11         0.49 o                         
  13  -3   7          2.79          2.00         1.19 o                         
 -20  -2   7          3.25          3.37         0.67 o                         
 -18  -2   7          2.10          3.90         0.45 o                         
 -16  -2   7          3.90          4.52         0.50 o                         
 -14  -2   7         65.81         69.56         3.04 o                         
 -12  -2   7        112.37        125.24         4.17 o                         
 -10  -2   7         84.10         76.75         2.56 o                         
  -8  -2   7        281.85        302.34         8.96 o                         
  -6  -2   7        696.99        718.13        20.94 o                         
  -4  -2   7        595.02        639.96        21.64 o                         
  -2  -2   7         48.97         57.37         2.86 o                         
   0  -2   7         76.82        101.45         4.04 o                         
   2  -2   7         25.39         21.92         1.23 o                         
   4  -2   7        117.51         70.36         7.70 o                         
   6  -2   7         27.36         28.00         2.06 o                         
   8  -2   7         41.69         49.74         2.25 o                         
  10  -2   7          0.79          1.32         0.75 o                         
  12  -2   7          4.40          3.27         0.96 o                         
  14  -2   7          5.87          3.20         1.02 o                         
 -21  -1   7          6.84          5.81         0.77 o                         
 -19  -1   7          4.46          9.91         0.88 o                         
 -17  -1   7         20.51         13.65         1.15 o                         
 -15  -1   7        180.16        205.66         6.22 o                         
 -13  -1   7        244.28        288.01        12.30 o                         
 -11  -1   7         99.82         91.61         4.69 o                         
  -9  -1   7         74.19         95.24         3.03 o                         
  -7  -1   7         22.45         29.73         2.32 o                         
  -5  -1   7        706.46        759.50        62.84 o                         
  -3  -1   7       2705.83       2575.54       122.32 o                         
  -1  -1   7        582.20        624.77        36.87 o                         
   1  -1   7         64.06         80.54         5.33 o                         
   3  -1   7        488.23        481.71        12.07 o                         
   5  -1   7         20.68         17.71         1.29 o                         
   7  -1   7          0.65          3.38         0.54 o                         
   9  -1   7         43.49         54.75         4.35 o                         
  11  -1   7          9.97         10.47         0.99 o                         
  13  -1   7          5.81          3.55         0.65 o                         
  15  -1   7          7.01          5.32         1.70 o                         
 -22   0   7          2.75          0.57         1.30 o                         
 -20   0   7          2.00          5.11         1.43 o                         
 -18   0   7          1.98          1.60         0.81 o                         
 -16   0   7        125.04        125.83         4.22 o                         
 -14   0   7          0.77          3.22         0.52 o                         
 -12   0   7        614.57        645.77        16.96 o                         
 -10   0   7         17.66         18.37         1.88 o                         
  -8   0   7         10.47         17.85         1.36 o                         
  -6   0   7         80.93         71.50         6.68 o                         
  -4   0   7        398.69        380.88        31.66 o                         
  -2   0   7         60.93         56.72         5.08 o                         
   0   0   7        224.57        262.38        14.65 o                         
   2   0   7        374.40        371.11        17.77 o                         
   4   0   7        113.94        117.40         2.89 o                         
   6   0   7          0.28          2.16         0.40 o                         
   8   0   7          3.02          2.22         0.77 o                         
  10   0   7          1.68          0.70         0.52 o                         
  12   0   7         36.29         41.79         2.33 o                         
  14   0   7          0.82          1.44         0.72 o                         
  16   0   7          5.95          6.61         1.38 o                         
 -21   1   7          6.62          4.39         1.13 o                         
 -19   1   7          4.63          3.96         0.74 o                         
 -17   1   7         20.59         24.71         1.91 o                         
 -15   1   7        178.90        206.06         6.68 o                         
 -13   1   7        245.71        285.23         9.07 o                         
 -11   1   7         99.86        151.71         5.97 o                         
  -9   1   7         76.39         93.59         2.83 o                         
  -7   1   7         22.83         36.45         2.46 o                         
  -5   1   7        707.12        740.75        35.32 o                         
  -3   1   7       2708.71       2509.63       145.77 o                         
  -1   1   7        577.53        590.73        34.46 o                         
   1   1   7         63.81         72.21         7.42 o                         
   3   1   7        490.40        525.96        13.76 o                         
   5   1   7         21.25         26.86         1.05 o                         
   7   1   7          0.69          2.50         0.63 o                         
   9   1   7         43.95         51.27         3.38 o                         
  11   1   7         10.00         11.13         1.17 o                         
  13   1   7          5.84          4.68         0.94 o                         
  15   1   7          6.88         11.14         1.68 o                         
 -20   2   7          3.40          2.40         0.83 o                         
 -18   2   7          2.10          3.82         0.50 o                         
 -16   2   7          3.84          4.88         0.67 o                         
 -14   2   7         65.00         66.27         2.92 o                         
 -12   2   7        113.35        121.71         4.12 o                         
 -10   2   7         83.61         76.45         2.87 o                         
  -8   2   7        281.19        280.43        10.76 o                         
  -6   2   7        699.74        684.20        23.08 o                         
  -4   2   7        591.68        581.46        21.46 o                         
  -2   2   7         49.04         55.40         3.10 o                         
   0   2   7         77.01         90.65         4.92 o                         
   2   2   7         25.50         24.12         1.42 o                         
   4   2   7        116.92        114.37         4.63 o                         
   6   2   7         27.29         35.58         1.81 o                         
   8   2   7         41.71         52.11         2.50 o                         
  10   2   7          0.87          1.88         0.93 o                         
  12   2   7          4.33          1.40         0.78 o                         
  14   2   7          5.78          2.41         1.23 o                         
 -19   3   7          2.37         -0.39         0.84 o                         
 -17   3   7          0.39          0.39         0.36 o                         
 -15   3   7          3.44          2.87         0.65 o                         
 -13   3   7         23.63         18.99         2.08 o                         
 -11   3   7         58.21         80.58         3.29 o                         
  -9   3   7        155.74        154.57         7.62 o                         
  -7   3   7        134.60        132.00         5.99 o                         
  -5   3   7         56.44         58.85         3.81 o                         
  -3   3   7        215.80        212.32        12.88 o                         
  -1   3   7        117.49        141.35         8.94 o                         
   1   3   7        283.60        297.95        14.59 o                         
   3   3   7         44.67         49.76         2.37 o                         
   5   3   7        154.99        215.38         8.18 o                         
   7   3   7         32.75         26.65         1.40 o                         
   9   3   7         12.32          7.69         1.29 o                         
  11   3   7          0.20          0.07         0.71 o                         
  13   3   7          2.78          4.28         1.48 o                         
 -14   4   7          2.61          1.17         1.37 o                         
 -12   4   7         15.24          8.75         1.37 o                         
  -8   4   7         59.97         57.32         5.36 o                         
  -6   4   7          8.87          6.86         1.33 o                         
  -4   4   7        131.43        143.37         7.12 o                         
  -2   4   7         18.76         17.87         2.04 o                         
   0   4   7         30.96         31.53         2.33 o                         
   2   4   7         24.25         32.88         2.02 o                         
   4   4   7          5.33          4.23         1.47 o                         
   6   4   7          5.14          6.81         1.53 o                         
   8   4   7         21.27         14.69         1.58 o                         
  10   4   7         14.53          8.94         2.44 o                         
 -11   5   7         13.22          5.14         1.40 o                         
  -7   5   7          0.31          0.48         0.36 o                         
  -5   5   7          5.19          2.18         1.21 o                         
  -3   5   7         13.06          7.59         1.44 o                         
  -1   5   7          1.02          0.83         0.42 o                         
   1   5   7          0.65          0.73         0.48 o                         
   3   5   7          2.82          3.25         0.75 o                         
   5   5   7          0.75          0.32         0.58 o                         
   7   5   7          1.58          0.99         0.45 o                         
  -2   6   7          4.61          6.27         0.73 o                         
 -11  -5   8          1.92          1.84         0.67 o                         
  -9  -5   8          3.71          3.60         1.55 o                         
  -7  -5   8          2.78          4.23         1.24 o                         
  -5  -5   8          1.53          2.44         0.67 o                         
  -3  -5   8          2.22         -0.48         1.47 o                         
   1  -5   8          1.73          1.46         0.69 o                         
   3  -5   8          1.48          1.11         0.77 o                         
   5  -5   8          2.98          1.33         0.83 o                         
 -16  -4   8          1.84          1.48         0.82 o                         
 -14  -4   8          8.12          7.85         1.50 o                         
 -12  -4   8          2.18          2.20         0.44 o                         
 -10  -4   8          1.42          2.15         0.70 o                         
  -8  -4   8          9.24         10.94         1.81 o                         
  -6  -4   8         48.59         46.00         4.56 o                         
  -4  -4   8         18.98         17.57         1.31 o                         
  -2  -4   8          0.80          0.19         0.52 o                         
   0  -4   8         53.93         46.23         3.80 o                         
   2  -4   8          8.57          4.09         2.43 o                         
   4  -4   8          2.43          3.59         0.83 o                         
   6  -4   8         30.40         42.51         4.38 o                         
   8  -4   8          5.55          9.86         1.38 o                         
  10  -4   8          3.12          2.43         0.67 o                         
 -19  -3   8          0.77         -0.71         3.19 o                         
 -17  -3   8          1.19          1.50         0.42 o                         
 -15  -3   8          3.19          2.00         0.41 o                         
 -13  -3   8         61.97         71.69         2.78 o                         
 -11  -3   8         13.61         17.65         5.01 o                         
  -9  -3   8         14.75         15.90         0.98 o                         
  -7  -3   8         14.64         17.15         2.05 o                         
  -5  -3   8         13.51         13.59         1.58 o                         
  -3  -3   8         24.78         31.06         1.64 o                         
  -1  -3   8         81.95         90.12         3.45 o                         
   1  -3   8         18.08         17.72         1.43 o                         
   3  -3   8          5.75          1.28         1.33 o                         
   5  -3   8         33.42         38.41         3.21 o                         
   7  -3   8         50.44         61.17         3.73 o                         
   9  -3   8          0.24          0.62         0.46 o                         
  11  -3   8          1.91          1.49         0.43 o                         
 -20  -2   8          1.79          0.85         0.53 o                         
 -18  -2   8          6.20          6.63         0.73 o                         
 -16  -2   8         14.09         14.96         1.31 o                         
 -14  -2   8         24.30         23.35         1.25 o                         
 -12  -2   8        227.98        264.05        11.05 o                         
 -10  -2   8          5.39          5.12         1.01 o                         
  -8  -2   8         14.50         13.35         0.90 o                         
  -6  -2   8        263.23        252.52         9.48 o                         
  -4  -2   8         34.89         36.49         2.19 o                         
  -2  -2   8        350.67        337.64        10.77 o                         
   0  -2   8        216.32        224.76         7.40 o                         
   2  -2   8         14.38         17.82         2.14 o                         
   4  -2   8         10.28          9.66         1.03 o                         
   6  -2   8         48.87         48.16         2.14 o                         
   8  -2   8         62.99         52.22         2.53 o                         
  10  -2   8         26.02         43.67         2.11 o                         
  12  -2   8          3.08          1.60         0.83 o                         
  14  -2   8          2.00          3.99         1.68 o                         
 -21  -1   8          0.89         -0.77         1.15 o                         
 -19  -1   8          7.33          8.74         1.21 o                         
 -17  -1   8         30.14         21.25         1.16 o                         
 -15  -1   8         31.27         34.28         1.49 o                         
 -13  -1   8        160.13        151.35         4.80 o                         
 -11  -1   8        297.47        304.83        11.40 o                         
  -9  -1   8        200.10        203.77         9.45 o                         
  -7  -1   8        134.16        117.84         4.67 o                         
  -5  -1   8        638.14        636.13        30.42 o                         
  -3  -1   8        669.55        668.66        27.56 o                         
  -1  -1   8        219.99        234.77         7.54 o                         
   1  -1   8        101.76         88.05         2.38 o                         
   3  -1   8         10.81         14.50         0.84 o                         
   5  -1   8         67.28         58.65         1.92 o                         
   7  -1   8         20.42         12.34         0.95 o                         
   9  -1   8         60.32         73.98         2.91 o                         
  11  -1   8          1.44          0.90         0.84 o                         
  13  -1   8         11.73         14.87         2.52 o                         
  15  -1   8          1.48          0.23         0.47 o                         
 -22   0   8         24.63         24.49         2.98 o                         
 -20   0   8         48.79         65.36         3.75 o                         
 -18   0   8          2.06          3.29         0.85 o                         
 -16   0   8        318.48        366.36        11.55 o                         
 -14   0   8        962.61       1018.49        28.03 o                         
 -12   0   8          8.55         13.18         0.73 o                         
 -10   0   8         65.97         60.71         3.24 o                         
  -8   0   8        678.15        717.04        26.47 o                         
  -6   0   8         12.24         10.96         1.97 o                         
  -4   0   8          0.67          3.07         1.01 o                         
  -2   0   8         49.00         40.15         2.75 o                         
   0   0   8         24.41         25.75         1.58 o                         
   2   0   8        466.05        463.35        10.68 o                         
   4   0   8         91.59        107.54         3.16 o                         
   6   0   8          0.10          0.77         0.51 o                         
   8   0   8         21.07         18.24         1.42 o                         
  10   0   8         29.83         32.36         2.89 o                         
  12   0   8         10.37         31.93         4.70 o                         
  14   0   8          1.41          2.44         1.70 o                         
 -21   1   8          0.87          0.63         1.43 o                         
 -19   1   8          7.11          8.84         0.72 o                         
 -17   1   8         29.42         23.52         1.15 o                         
 -15   1   8         30.99         34.04         1.66 o                         
 -13   1   8        159.92        151.70         5.04 o                         
 -11   1   8        297.42        291.85         7.82 o                         
  -9   1   8        202.72        194.66         5.85 o                         
  -7   1   8        133.23        115.14         4.14 o                         
  -5   1   8        639.08        586.58        28.04 o                         
  -3   1   8        668.86        707.50        29.18 o                         
  -1   1   8        221.80        250.78         8.52 o                         
   1   1   8        101.24         94.74         2.69 o                         
   3   1   8         11.25         13.17         1.19 o                         
   5   1   8         66.14         61.98         1.88 o                         
   7   1   8         20.46         15.19         1.24 o                         
   9   1   8         59.74         78.48         3.44 o                         
  11   1   8          1.39          4.62         2.80 o                         
  13   1   8         11.66          5.65         1.40 o                         
  15   1   8          1.50          1.48         0.63 o                         
 -20   2   8          1.80          1.62         0.71 o                         
 -18   2   8          6.32          6.13         0.78 o                         
 -16   2   8         13.91         10.25         0.99 o                         
 -14   2   8         24.34         23.95         1.22 o                         
 -12   2   8        228.66        307.89        11.73 o                         
 -10   2   8          5.09          6.89         2.57 o                         
  -8   2   8         14.82         15.82         1.30 o                         
  -6   2   8        264.60        274.42        14.45 o                         
  -4   2   8         35.14         32.48         2.15 o                         
  -2   2   8        349.78        335.05        16.22 o                         
   0   2   8        214.44        240.62         9.05 o                         
   2   2   8         14.38          7.99         0.94 o                         
   4   2   8         10.66         14.55         1.41 o                         
   6   2   8         48.60         47.62         2.04 o                         
   8   2   8         63.29         51.16         3.20 o                         
  10   2   8         25.82         29.86         2.19 o                         
  12   2   8          3.03          2.03         0.77 o                         
  14   2   8          2.01          1.56         0.69 o                         
 -19   3   8          0.77         -0.43         0.98 o                         
 -17   3   8          1.18          0.98         0.38 o                         
 -15   3   8          3.23          3.66         0.51 o                         
 -13   3   8         61.62         69.14         2.70 o                         
 -11   3   8         13.48         10.80         1.05 o                         
  -9   3   8         14.83         15.59         1.75 o                         
  -7   3   8         14.22          8.35         1.64 o                         
  -5   3   8         13.16         14.90         2.46 o                         
  -3   3   8         24.64         28.09         2.10 o                         
  -1   3   8         83.13        101.28         4.95 o                         
   1   3   8         17.84         12.59         1.37 o                         
   3   3   8          5.74          2.49         1.31 o                         
   5   3   8         33.50         42.28         2.39 o                         
   7   3   8         50.65         64.15         3.15 o                         
   9   3   8          0.23         -0.67         0.71 o                         
  11   3   8          1.88          1.12         0.77 o                         
  13   3   8          6.07          0.92         1.19 o                         
 -16   4   8          1.73          0.78         1.96 o                         
 -14   4   8          7.94          3.67         0.99 o                         
 -12   4   8          2.27          2.26         0.46 o                         
 -10   4   8          1.41          1.64         0.74 o                         
  -8   4   8          8.82         12.84         3.28 o                         
  -6   4   8         48.55         50.85         4.96 o                         
  -4   4   8         19.07         16.56         1.58 o                         
  -2   4   8          0.91          0.39         0.53 o                         
   0   4   8         54.29         83.36         4.83 o                         
   2   4   8          8.79          8.73         1.14 o                         
   4   4   8          2.37          2.92         0.60 o                         
   6   4   8         30.33         38.99         3.14 o                         
   8   4   8          5.63          3.89         0.90 o                         
  10   4   8          3.05          5.76         2.00 o                         
 -11   5   8          1.88          0.69         1.11 o                         
  -9   5   8          3.73          1.52         1.07 o                         
  -7   5   8          2.70          0.74         1.02 o                         
  -5   5   8          1.49          1.93         0.97 o                         
  -3   5   8          2.17          1.52         0.95 o                         
  -1   5   8          7.16          6.17         0.98 o                         
   1   5   8          1.74          1.39         0.44 o                         
   3   5   8          1.41          1.06         0.40 o                         
   5   5   8          3.01          0.98         0.83 o                         
 -11  -5   9          1.62         -1.02         1.32 o                         
  -9  -5   9          0.88         -1.22         1.72 o                         
  -7  -5   9          1.58          1.64         0.39 o                         
  -5  -5   9          0.16          1.51         1.47 o                         
  -1  -5   9          1.30          4.23         0.87 o                         
   1  -5   9          9.21          6.11         2.96 o                         
   3  -5   9          3.11          0.95         0.57 o                         
 -16  -4   9          2.61          0.99         1.15 o                         
 -14  -4   9         11.90          9.64         2.44 o                         
 -12  -4   9          3.84          1.99         1.12 o                         
 -10  -4   9          2.00          1.92         0.65 o                         
  -8  -4   9         40.35         36.03         4.91 o                         
  -6  -4   9          5.55         11.17         1.86 o                         
  -4  -4   9          0.36          0.14         0.39 o                         
  -2  -4   9         69.70         45.35         3.29 o                         
   0  -4   9          8.51         12.22         1.70 o                         
   2  -4   9         18.97         14.17         1.50 o                         
   4  -4   9         12.67         13.42         1.60 o                         
   6  -4   9          8.70         11.55         2.30 o                         
   8  -4   9          8.88          9.07         1.10 o                         
 -17  -3   9          0.65          0.60         0.35 o                         
 -15  -3   9         12.13         11.73         0.84 o                         
 -13  -3   9         17.03         16.68         1.42 o                         
 -11  -3   9         70.45         72.30         4.50 o                         
  -9  -3   9         31.42         29.72         1.59 o                         
  -7  -3   9         42.46         47.78         2.96 o                         
  -5  -3   9        178.21        192.22         9.71 o                         
  -3  -3   9        231.96        230.26        10.09 o                         
  -1  -3   9         65.41         64.09         2.82 o                         
   1  -3   9         38.11         31.22         2.22 o                         
   3  -3   9         11.45          4.10         1.33 o                         
   5  -3   9         12.15         14.34         1.22 o                         
   7  -3   9          1.52          1.95         0.52 o                         
   9  -3   9          0.74          4.31         1.48 o                         
  11  -3   9          3.18          3.16         0.80 o                         
 -20  -2   9          0.57          0.38         0.97 o                         
 -18  -2   9          8.90         10.07         0.90 o                         
 -16  -2   9          2.93          1.85         0.62 o                         
 -14  -2   9         13.34          7.11         1.03 o                         
 -12  -2   9          7.40         10.75         1.23 o                         
 -10  -2   9        157.54        175.53         5.69 o                         
  -8  -2   9        152.09        158.39         7.34 o                         
  -6  -2   9          7.30         11.08         0.93 o                         
  -4  -2   9         62.83         70.65         2.87 o                         
  -2  -2   9        806.04        851.61        28.78 o                         
   0  -2   9          9.05         15.81         1.22 o                         
   2  -2   9         68.58         63.62         2.66 o                         
   4  -2   9         38.18         33.32         1.43 o                         
   6  -2   9         85.94        111.19         4.14 o                         
   8  -2   9         28.17         29.05         1.72 o                         
  10  -2   9          0.06          0.02         0.41 o                         
  12  -2   9          0.10          0.33         0.68 o                         
 -21  -1   9          7.99          7.84         1.10 o                         
 -19  -1   9          2.49          5.97         0.93 o                         
 -17  -1   9         10.57          5.73         1.11 o                         
 -15  -1   9         88.32        100.75         3.46 o                         
 -13  -1   9        111.30        104.90         4.42 o                         
 -11  -1   9         96.97        107.49         4.22 o                         
  -9  -1   9        179.48        190.20         6.20 o                         
  -7  -1   9        129.12        150.99         4.98 o                         
  -5  -1   9        203.48        224.96         7.22 o                         
  -3  -1   9        285.78        270.85        10.27 o                         
  -1  -1   9          0.73          0.74         0.41 o                         
   1  -1   9         65.79         68.24         1.88 o                         
   3  -1   9         47.74         35.58         1.66 o                         
   5  -1   9         14.53         25.83         1.24 o                         
   7  -1   9         41.08         40.98         1.65 o                         
   9  -1   9          3.74          2.66         0.97 o                         
  11  -1   9          1.19          0.24         0.83 o                         
  13  -1   9          0.62          2.44         0.69 o                         
 -20   0   9         28.09         19.83         1.45 o                         
 -18   0   9         15.30         14.01         1.51 o                         
 -16   0   9         18.77         15.37         1.55 o                         
 -14   0   9        643.94        610.63        19.04 o                         
 -12   0   9        101.57        116.82         4.17 o                         
 -10   0   9         11.74          9.64         0.70 o                         
  -8   0   9        184.63        145.68         9.02 o                         
  -6   0   9        435.15        464.09        15.66 o                         
  -4   0   9        148.60        127.99         4.16 o                         
  -2   0   9          2.95          3.65         0.42 o                         
   0   0   9         36.15         36.26         1.20 o                         
   2   0   9        173.28        152.82         3.56 o                         
   4   0   9          2.02          0.76         0.47 o                         
   6   0   9         38.92         39.93         1.38 o                         
   8   0   9         25.60         30.01         1.38 o                         
  10   0   9          0.05         -0.06         0.53 o                         
  12   0   9         12.39         17.97         2.23 o                         
  14   0   9         10.16         16.26         1.90 o                         
 -21   1   9          7.90          7.38         2.28 o                         
 -19   1   9          2.66          3.34         0.92 o                         
 -17   1   9         10.39          6.84         0.94 o                         
 -15   1   9         88.16        104.58         4.21 o                         
 -13   1   9        111.03        107.80         5.16 o                         
 -11   1   9         95.77         96.42         3.61 o                         
  -9   1   9        179.83        177.64         5.45 o                         
  -7   1   9        127.74        147.04         3.87 o                         
  -5   1   9        201.34        203.89         6.61 o                         
  -3   1   9        282.99        284.63         8.42 o                         
  -1   1   9          0.73          2.22         0.57 o                         
   1   1   9         65.74         62.67         1.92 o                         
   3   1   9         47.04         33.84         1.47 o                         
   5   1   9         14.18         20.94         1.07 o                         
   7   1   9         41.08         41.15         1.85 o                         
   9   1   9          3.74          2.41         0.93 o                         
  11   1   9          1.21          1.14         0.70 o                         
  13   1   9          0.63          1.80         0.72 o                         
 -20   2   9          0.58          0.95         0.69 o                         
 -18   2   9          9.14          9.74         0.82 o                         
 -16   2   9          3.01          2.12         0.58 o                         
 -14   2   9         13.44          6.29         0.97 o                         
 -12   2   9          7.31         10.50         1.26 o                         
 -10   2   9        160.12        172.82         7.44 o                         
  -8   2   9        152.28        162.27         5.78 o                         
  -6   2   9          7.55          9.41         0.89 o                         
  -4   2   9         63.51         64.97         2.87 o                         
  -2   2   9        802.47        893.68        42.62 o                         
   0   2   9          9.06         15.84         1.97 o                         
   2   2   9         68.93         76.64         2.80 o                         
   4   2   9         37.75         34.73         1.61 o                         
   6   2   9         85.45        113.19         5.06 o                         
   8   2   9         28.33         22.19         3.03 o                         
  10   2   9          0.05          0.15         0.71 o                         
  12   2   9          0.09          0.11         0.62 o                         
 -19   3   9          0.43         -0.48         0.99 o                         
 -17   3   9          0.72          0.18         0.34 o                         
 -15   3   9         11.90          7.63         0.97 o                         
 -13   3   9         17.01         12.95         2.37 o                         
 -11   3   9         70.38         69.43         3.94 o                         
  -9   3   9         31.28         26.83         1.70 o                         
  -7   3   9         41.95         53.72         3.56 o                         
  -5   3   9        177.00        230.73        13.71 o                         
  -3   3   9        231.87        248.48        13.00 o                         
  -1   3   9         65.49         67.63         3.04 o                         
   1   3   9         38.19         53.23         3.61 o                         
   3   3   9         11.56          9.61         1.31 o                         
   5   3   9         12.05         10.96         1.24 o                         
   7   3   9          1.55          1.62         0.67 o                         
   9   3   9          0.72         -0.06         0.69 o                         
  11   3   9          3.16          0.92         1.61 o                         
 -12   4   9          3.73          2.86         0.99 o                         
 -10   4   9          1.98          1.91         0.50 o                         
  -8   4   9         39.96         66.95         5.77 o                         
  -6   4   9          5.42          3.95         1.69 o                         
  -4   4   9          0.40          1.67         2.29 o                         
  -2   4   9         70.46         98.38         6.05 o                         
   0   4   9          8.42         14.01         1.37 o                         
   2   4   9         19.15         13.21         1.94 o                         
   4   4   9         12.77         12.25         1.29 o                         
   6   4   9          8.75         16.55         2.06 o                         
   8   4   9          8.76          4.25         0.91 o                         
 -11   5   9          1.68          0.08         1.08 o                         
  -9   5   9          0.83          1.48         0.36 o                         
  -7   5   9          1.59          0.35         1.01 o                         
  -5   5   9          0.18          0.85         1.34 o                         
  -3   5   9          5.76          4.75         1.18 o                         
  -1   5   9          1.31          1.23         0.38 o                         
   1   5   9          9.16          3.31         0.68 o                         
   3   5   9          3.19          1.80         0.44 o                         
 -11  -5  10          0.49          0.38         0.24 o                         
  -9  -5  10          0.45         -0.60         1.08 o                         
  -7  -5  10          0.50          0.26         0.27 o                         
  -5  -5  10          1.19          2.86         0.83 o                         
  -3  -5  10          0.01          0.49         0.42 o                         
  -1  -5  10          6.13          6.12         1.09 o                         
   1  -5  10          1.97          1.34         0.80 o                         
 -16  -4  10          5.40          3.86         2.87 o                         
 -14  -4  10          2.48          3.27         0.74 o                         
 -12  -4  10          4.06          2.96         1.20 o                         
 -10  -4  10         10.54          4.89         1.79 o                         
  -8  -4  10         11.45         12.37         1.51 o                         
  -6  -4  10          8.40         11.54         1.90 o                         
  -4  -4  10          8.85          3.59         1.51 o                         
  -2  -4  10         17.78         10.68         1.21 o                         
   0  -4  10          9.04          4.14         0.92 o                         
   2  -4  10          0.92          1.22         0.47 o                         
   4  -4  10          0.95          1.16         0.41 o                         
   6  -4  10          3.41          0.84         0.88 o                         
   8  -4  10          0.53          1.05         0.80 o                         
 -17  -3  10          0.42          0.38         0.33 o                         
 -15  -3  10          4.03          3.03         0.49 o                         
 -13  -3  10         36.58         44.35         2.43 o                         
 -11  -3  10         75.89         95.94         3.93 o                         
  -9  -3  10          9.56          9.65         0.92 o                         
  -7  -3  10        166.75        198.46        10.28 o                         
  -5  -3  10         91.47         95.49         6.47 o                         
  -3  -3  10         66.32         73.65         3.64 o                         
  -1  -3  10         58.69         83.59         3.91 o                         
   1  -3  10         39.41         36.26         3.53 o                         
   3  -3  10          4.11          3.84         0.59 o                         
   5  -3  10          3.71          2.90         1.04 o                         
   7  -3  10          2.10          2.70         0.68 o                         
   9  -3  10          1.66          3.41         0.92 o                         
  11  -3  10          1.77          2.46         0.56 o                         
 -20  -2  10          2.22          2.02         1.08 o                         
 -18  -2  10          2.86          3.72         0.72 o                         
 -16  -2  10          4.54          3.07         0.84 o                         
 -14  -2  10         43.99         46.92         3.04 o                         
 -12  -2  10         86.56        100.52         5.27 o                         
 -10  -2  10        127.13        156.23         5.59 o                         
  -8  -2  10         78.25         75.47         3.15 o                         
  -6  -2  10          6.15          6.24         0.86 o                         
  -4  -2  10         77.95         63.19         3.34 o                         
  -2  -2  10        125.34        128.11         7.93 o                         
   0  -2  10         57.73         51.23         3.15 o                         
   2  -2  10          4.08          3.03         0.48 o                         
   4  -2  10          8.45          8.23         1.07 o                         
   6  -2  10         19.57         19.95         1.80 o                         
   8  -2  10          0.47          0.14         0.45 o                         
  10  -2  10          8.33          6.02         1.34 o                         
  12  -2  10          2.68          3.25         0.65 o                         
 -21  -1  10          3.21          1.40         0.86 o                         
 -19  -1  10         33.15         33.30         3.08 o                         
 -17  -1  10          3.58          4.37         0.68 o                         
 -15  -1  10         75.21         58.49         2.13 o                         
 -13  -1  10         77.89         77.30         3.13 o                         
 -11  -1  10         38.21         35.90         1.71 o                         
  -9  -1  10          4.27          3.87         1.04 o                         
  -7  -1  10        176.22        195.47         6.88 o                         
  -5  -1  10         24.82         17.77         1.19 o                         
  -3  -1  10        285.43        319.08         9.48 o                         
  -1  -1  10         92.07        111.34         2.77 o                         
   1  -1  10         35.73         45.13         2.10 o                         
   3  -1  10         85.68         83.01         2.41 o                         
   5  -1  10         12.72         14.08         0.88 o                         
   7  -1  10         32.29         31.09         1.68 o                         
   9  -1  10         51.21         54.43         3.14 o                         
  11  -1  10          2.58          2.20         1.04 o                         
  13  -1  10          1.13         -0.84         1.06 o                         
 -20   0  10          8.42          6.84         1.47 o                         
 -18   0  10         24.65         29.71         1.41 o                         
 -16   0  10         76.18        104.08         6.89 o                         
 -14   0  10          6.53          9.38         1.17 o                         
 -12   0  10        130.49        127.54         4.64 o                         
 -10   0  10         16.04          7.39         0.84 o                         
  -8   0  10         24.60         35.36         1.68 o                         
  -6   0  10        217.87        210.36         6.30 o                         
  -4   0  10         30.49         21.10         0.98 o                         
  -2   0  10         18.98         23.23         1.04 o                         
   0   0  10         35.10         21.90         1.12 o                         
   2   0  10          3.30          3.95         0.52 o                         
   4   0  10          8.39          7.69         0.83 o                         
   6   0  10         63.64         63.18         2.37 o                         
   8   0  10         13.64         12.91         1.09 o                         
  10   0  10          8.31          4.87         1.20 o                         
  12   0  10          1.63          1.63         0.73 o                         
 -21   1  10          3.19          0.70         1.97 o                         
 -19   1  10         32.98         27.10         1.69 o                         
 -17   1  10          3.46          8.81         0.99 o                         
 -15   1  10         75.49         64.13         2.57 o                         
 -13   1  10         77.37         78.88         3.06 o                         
 -11   1  10         37.83         35.98         1.78 o                         
  -9   1  10          3.98          4.93         1.25 o                         
  -7   1  10        173.59        184.46         5.26 o                         
  -5   1  10         24.24         18.92         1.17 o                         
  -3   1  10        281.88        324.61         9.61 o                         
  -1   1  10         91.82        110.69         3.10 o                         
   1   1  10         36.21         46.52         1.64 o                         
   3   1  10         85.30         87.67         2.55 o                         
   5   1  10         12.91         13.09         0.88 o                         
   7   1  10         32.01         33.19         1.75 o                         
   9   1  10         51.76         47.62         2.85 o                         
  11   1  10          2.49          4.84         1.04 o                         
  13   1  10          1.10          0.09         0.81 o                         
 -20   2  10          2.16          0.63         0.90 o                         
 -18   2  10          2.89          3.68         0.53 o                         
 -16   2  10          4.55          2.87         0.83 o                         
 -14   2  10         43.59         43.23         2.08 o                         
 -12   2  10         86.20         81.65         4.54 o                         
 -10   2  10        127.07        143.14         5.65 o                         
  -8   2  10         79.28         91.47         4.97 o                         
  -6   2  10          5.94          5.06         1.42 o                         
  -4   2  10         76.94         93.56         5.80 o                         
  -2   2  10        126.03        136.12         6.82 o                         
   0   2  10         57.54         56.55         2.17 o                         
   2   2  10          4.00          3.77         0.60 o                         
   4   2  10          8.46          8.92         1.08 o                         
   6   2  10         19.63         21.88         1.68 o                         
   8   2  10          0.47          0.45         0.66 o                         
  10   2  10          8.35          2.40         1.08 o                         
  12   2  10          2.59          1.40         0.73 o                         
 -17   3  10          0.39          0.30         0.35 o                         
 -15   3  10          4.01          3.98         0.55 o                         
 -13   3  10         36.39         36.06         2.51 o                         
 -11   3  10         75.96         79.00         6.48 o                         
  -9   3  10          9.57          8.89         0.95 o                         
  -7   3  10        166.91        226.34        11.10 o                         
  -5   3  10         91.58        116.97         7.14 o                         
  -3   3  10         66.67         93.83         6.17 o                         
  -1   3  10         57.87         91.61         3.96 o                         
   1   3  10         40.03         41.93         2.26 o                         
   3   3  10          4.10          2.16         0.71 o                         
   5   3  10          3.69          3.79         0.82 o                         
   7   3  10          2.10          1.98         0.77 o                         
   9   3  10          1.61          1.45         0.89 o                         
 -14   4  10          2.43          1.47         0.81 o                         
 -12   4  10          4.01          1.98         0.93 o                         
 -10   4  10         10.62          6.18         1.00 o                         
  -8   4  10         11.59          6.95         1.65 o                         
  -6   4  10          8.26         10.89         1.63 o                         
  -4   4  10          8.89         14.39         1.46 o                         
  -2   4  10         17.67         14.68         1.81 o                         
   0   4  10          9.15          5.49         1.01 o                         
   2   4  10          0.93          1.32         0.49 o                         
   4   4  10          0.95          0.37         0.50 o                         
   6   4  10          3.40          0.27         0.74 o                         
 -11   5  10          0.49          0.81         0.34 o                         
  -9   5  10          0.47          0.60         0.37 o                         
  -7   5  10          0.54          0.70         0.34 o                         
  -5   5  10          1.22          1.02         0.68 o                         
  -3   5  10          0.01          0.48         0.71 o                         
  -1   5  10          6.13          2.08         1.97 o                         
   1   5  10          1.95          2.35         0.75 o                         
   3   5  10          9.30          1.86         0.85 o                         
  -9  -5  11          1.77          4.89         0.57 o                         
  -7  -5  11          0.86          1.34         0.31 o                         
  -5  -5  11          1.02          0.00         0.76 o                         
  -3  -5  11          1.87          0.39         0.70 o                         
  -1  -5  11          1.65          1.81         0.57 o                         
 -12  -4  11          5.40          1.52         1.22 o                         
 -10  -4  11          3.02          2.34         1.42 o                         
  -8  -4  11          2.77          6.25         1.94 o                         
  -6  -4  11          2.30          2.62         0.53 o                         
  -4  -4  11          2.20          4.63         0.66 o                         
  -2  -4  11          4.90          2.83         0.84 o                         
   0  -4  11          0.38          1.68         0.46 o                         
   2  -4  11          1.66          0.88         0.56 o                         
   4  -4  11          0.20          0.11         0.50 o                         
   6  -4  11          0.42          0.54         0.65 o                         
 -17  -3  11          5.06          4.56         0.96 o                         
 -15  -3  11          3.32          3.34         1.28 o                         
 -13  -3  11         48.08         49.23         2.35 o                         
 -11  -3  11          2.56          1.92         0.91 o                         
  -9  -3  11         26.83         28.08         5.20 o                         
  -7  -3  11          6.68         12.61         1.64 o                         
  -5  -3  11         53.83         55.65         3.23 o                         
  -3  -3  11         31.18         25.30         2.56 o                         
  -1  -3  11         18.78         15.00         1.70 o                         
   1  -3  11         24.98         34.36         2.91 o                         
   3  -3  11         15.46         11.87         1.64 o                         
   5  -3  11          0.24          0.93         0.41 o                         
   7  -3  11          1.98          1.89         0.46 o                         
   9  -3  11          0.27          0.24         0.33 o                         
 -20  -2  11          5.13          3.31         1.10 o                         
 -18  -2  11          0.88          1.05         0.71 o                         
 -16  -2  11         10.25         19.00         2.10 o                         
 -14  -2  11         15.04         11.19         1.78 o                         
 -12  -2  11        248.98        275.85        10.92 o                         
 -10  -2  11         56.33         50.44         6.04 o                         
  -8  -2  11         81.66         82.38         3.02 o                         
  -6  -2  11         88.04        119.09         4.37 o                         
  -4  -2  11        264.33        345.95        11.82 o                         
  -2  -2  11         56.05         79.40         4.70 o                         
   0  -2  11         21.99         20.02         1.28 o                         
   2  -2  11         32.62         28.10         1.98 o                         
   4  -2  11          1.45          2.43         0.52 o                         
   6  -2  11          1.08          3.52         0.81 o                         
   8  -2  11         11.64          9.48         1.21 o                         
  10  -2  11          4.56          3.49         0.86 o                         
 -21  -1  11         17.08          7.97         1.99 o                         
 -19  -1  11          3.55          3.70         0.95 o                         
 -17  -1  11         21.54         16.35         1.77 o                         
 -15  -1  11         34.13         20.67         2.04 o                         
 -13  -1  11         95.58         95.70         3.60 o                         
 -11  -1  11         56.74         56.69         2.60 o                         
  -9  -1  11         28.20         30.52         1.78 o                         
  -7  -1  11         62.47         67.81         2.75 o                         
  -5  -1  11         20.20         14.34         1.19 o                         
  -3  -1  11        339.64        386.40        13.14 o                         
  -1  -1  11        110.65        131.42         4.18 o                         
   1  -1  11         72.04         71.43         2.74 o                         
   3  -1  11          0.05          0.43         0.38 o                         
   5  -1  11         40.34         46.86         1.92 o                         
   7  -1  11         32.52         36.28         1.94 o                         
   9  -1  11         19.57         18.03         2.75 o                         
  11  -1  11          0.55          0.55         0.46 o                         
 -20   0  11          0.52          1.46         0.40 o                         
 -18   0  11          0.45          0.62         0.42 o                         
 -16   0  11         54.85         55.46         2.57 o                         
 -14   0  11         31.46         21.07         1.34 o                         
 -12   0  11        124.63        127.29         4.63 o                         
 -10   0  11          2.03          1.87         0.49 o                         
  -8   0  11        150.05        167.50         5.85 o                         
  -6   0  11         35.74         35.20         1.43 o                         
  -4   0  11        349.17        429.05        10.75 o                         
  -2   0  11         43.17         29.69         2.27 o                         
   0   0  11         91.21        110.81         3.00 o                         
   2   0  11          5.67          3.61         0.44 o                         
   4   0  11        117.62        146.34         3.88 o                         
   6   0  11          0.24          0.51         0.41 o                         
   8   0  11          7.76          4.57         0.64 o                         
  10   0  11          4.12          0.54         1.57 o                         
  12   0  11          1.13          0.72         0.67 o                         
 -21   1  11         17.16         10.70         2.38 o                         
 -19   1  11          3.43          2.55         0.62 o                         
 -17   1  11         21.42         18.69         1.84 o                         
 -15   1  11         34.26         26.33         1.94 o                         
 -13   1  11         94.85         96.76         3.37 o                         
 -11   1  11         57.55         54.25         2.24 o                         
  -9   1  11         28.93         30.55         2.28 o                         
  -7   1  11         62.78         65.16         2.48 o                         
  -5   1  11         19.75         14.12         1.41 o                         
  -3   1  11        336.82        400.53        11.13 o                         
  -1   1  11        109.96        114.98         3.94 o                         
   1   1  11         71.68         76.26         2.96 o                         
   3   1  11          0.09          0.83         0.46 o                         
   5   1  11         40.16         46.27         1.73 o                         
   7   1  11         32.67         36.07         2.44 o                         
   9   1  11         19.56         11.88         1.35 o                         
  11   1  11          0.54          0.81         0.76 o                         
 -20   2  11          5.05          0.74         0.88 o                         
 -18   2  11          0.83          1.42         0.47 o                         
 -16   2  11         10.38         11.16         1.14 o                         
 -14   2  11         14.79         13.13         2.36 o                         
 -12   2  11        247.86        253.22        10.73 o                         
 -10   2  11         56.26         48.20         8.63 o                         
  -8   2  11         81.56         79.89         3.44 o                         
  -6   2  11         87.18        104.52         4.30 o                         
  -4   2  11        263.73        345.93        16.67 o                         
  -2   2  11         56.23         61.26         3.48 o                         
   0   2  11         21.99         20.11         1.15 o                         
   2   2  11         32.58         31.40         2.22 o                         
   4   2  11          1.36          2.19         0.62 o                         
   6   2  11          1.09          2.68         0.70 o                         
   8   2  11         11.68          8.34         1.10 o                         
  10   2  11          4.54          4.06         0.91 o                         
 -17   3  11          5.18          5.73         1.01 o                         
 -15   3  11          3.15          2.25         1.00 o                         
 -13   3  11         48.08         38.96         3.11 o                         
 -11   3  11          2.59          2.56         0.82 o                         
  -9   3  11         26.72         33.28         3.51 o                         
  -7   3  11          6.75          5.76         1.59 o                         
  -5   3  11         53.76         62.52         2.69 o                         
  -3   3  11         31.26         44.60         3.04 o                         
  -1   3  11         18.69         13.33         1.26 o                         
   1   3  11         24.94         21.44         2.55 o                         
   3   3  11         15.57         12.82         1.22 o                         
   5   3  11          0.23          0.73         0.62 o                         
   7   3  11          1.97          1.13         0.65 o                         
   9   3  11          0.27          0.06         1.46 o                         
 -12   4  11          5.40          4.17         1.20 o                         
 -10   4  11          2.91          2.41         0.88 o                         
  -8   4  11          2.85         -0.05         1.23 o                         
  -6   4  11          2.26          1.63         0.44 o                         
  -4   4  11          2.13          4.65         0.68 o                         
  -2   4  11          4.88          4.14         0.99 o                         
   0   4  11          0.38          1.28         0.48 o                         
   2   4  11          1.65          0.68         0.60 o                         
   4   4  11          0.21         -0.48         0.54 o                         
   6   4  11          0.44          1.09         0.83 o                         
  -9   5  11          1.77          3.84         0.59 o                         
  -7   5  11          0.86          0.21         0.51 o                         
  -5   5  11          1.02         -0.27         0.72 o                         
  -3   5  11          1.92         -0.07         0.94 o                         
  -1   5  11          1.63          1.24         0.84 o                         
  -5  -5  12          2.30          2.63         0.88 o                         
 -14  -4  12         17.23         30.33         3.57 o                         
 -12  -4  12          0.74          1.18         0.45 o                         
 -10  -4  12          1.57          3.05         0.83 o                         
  -6  -4  12          1.30          2.25         0.37 o                         
  -4  -4  12          5.00          6.84         0.93 o                         
  -2  -4  12          0.52         -0.27         0.62 o                         
   0  -4  12          1.80          0.66         1.03 o                         
   2  -4  12          2.02          0.96         0.69 o                         
   4  -4  12          1.26          0.81         0.93 o                         
 -17  -3  12          0.92          0.19         0.71 o                         
 -15  -3  12         18.67         23.08         3.09 o                         
 -13  -3  12          4.71          4.09         0.63 o                         
 -11  -3  12          8.65         12.73         1.12 o                         
  -9  -3  12         24.73         30.39         2.54 o                         
  -7  -3  12         25.94         23.87         1.98 o                         
  -5  -3  12          0.55          0.85         0.57 o                         
  -3  -3  12          0.23          0.41         0.48 o                         
  -1  -3  12         19.39         19.52         1.39 o                         
   1  -3  12          6.11          6.30         1.09 o                         
   3  -3  12          1.43          1.57         0.61 o                         
   5  -3  12          1.30          0.71         0.58 o                         
   7  -3  12          0.50         -0.14         0.69 o                         
 -18  -2  12          0.40          0.50         0.43 o                         
 -16  -2  12          0.18          0.44         0.38 o                         
 -14  -2  12         19.01         21.58         2.00 o                         
 -12  -2  12         55.56         65.83         4.25 o                         
 -10  -2  12         48.42         44.94         2.67 o                         
  -8  -2  12          3.40          3.63         0.56 o                         
  -6  -2  12         93.76        114.05         3.96 o                         
  -4  -2  12        126.23        143.70         5.12 o                         
  -2  -2  12         14.21         10.21         1.04 o                         
   0  -2  12         26.69         29.14         1.40 o                         
   2  -2  12          9.22          7.05         0.75 o                         
   4  -2  12          1.79          3.33         1.30 o                         
   6  -2  12          2.99          2.13         1.04 o                         
   8  -2  12          4.71          2.82         0.83 o                         
 -19  -1  12          8.80          3.71         0.82 o                         
 -17  -1  12         11.60         12.14         1.19 o                         
 -15  -1  12          4.69          2.83         0.57 o                         
 -13  -1  12         54.03         63.95         2.82 o                         
 -11  -1  12         29.81         36.96         2.48 o                         
  -9  -1  12          8.86          5.90         1.08 o                         
  -7  -1  12         11.98          7.80         0.96 o                         
  -5  -1  12         10.40         20.19         2.16 o                         
  -3  -1  12         77.71         76.66         3.97 o                         
  -1  -1  12        226.46        235.86         7.59 o                         
   1  -1  12          8.45          6.73         0.66 o                         
   3  -1  12         12.16          8.79         0.75 o                         
   5  -1  12          4.76          4.75         0.77 o                         
   7  -1  12         36.63         23.44         1.91 o                         
   9  -1  12          0.25          0.47         0.44 o                         
  11  -1  12          0.37          0.64         2.20 o                         
 -20   0  12          7.26          9.32         0.92 o                         
 -18   0  12         31.73         34.60         2.15 o                         
 -16   0  12         27.84         21.62         1.39 o                         
 -14   0  12          1.93          1.30         0.99 o                         
 -12   0  12         28.00         21.36         1.40 o                         
 -10   0  12          3.56          4.21         0.60 o                         
  -8   0  12         89.01         98.17         5.51 o                         
  -6   0  12         20.66         19.59         1.69 o                         
  -4   0  12         32.52         43.36         1.74 o                         
  -2   0  12        275.12        339.89         9.04 o                         
   0   0  12         74.75         69.71         2.34 o                         
   2   0  12         43.44         54.99         1.69 o                         
   4   0  12          0.44          1.26         0.40 o                         
   6   0  12          0.60          3.42         1.05 o                         
   8   0  12         53.26         55.30         3.46 o                         
  10   0  12          1.87          2.23         0.77 o                         
 -19   1  12          8.79          5.21         0.96 o                         
 -17   1  12         11.58         11.12         0.93 o                         
 -15   1  12          4.74          2.97         0.77 o                         
 -13   1  12         53.97         64.27         2.89 o                         
 -11   1  12         30.17         28.83         2.23 o                         
  -9   1  12          8.82         11.02         2.00 o                         
  -7   1  12         11.98          8.91         0.98 o                         
  -5   1  12         10.00         15.04         1.80 o                         
  -3   1  12         77.15         68.85         2.67 o                         
  -1   1  12        226.42        239.43         7.63 o                         
   1   1  12          8.58          4.01         0.76 o                         
   3   1  12         12.41          9.34         0.75 o                         
   5   1  12          4.63          2.74         0.79 o                         
   7   1  12         36.81         26.89         3.89 o                         
   9   1  12          0.25          0.88         0.68 o                         
  11   1  12          0.38          3.28         3.05 o                         
 -18   2  12          0.38          0.29         0.67 o                         
 -16   2  12          0.14          0.00         0.37 o                         
 -14   2  12         19.03         22.10         2.27 o                         
 -12   2  12         55.81         70.28         5.60 o                         
 -10   2  12         47.79         69.12         4.57 o                         
  -8   2  12          3.47          3.51         0.63 o                         
  -6   2  12         94.04        112.79         6.47 o                         
  -4   2  12        126.08        134.99         5.29 o                         
  -2   2  12         14.45          7.81         0.95 o                         
   0   2  12         26.85         32.02         1.48 o                         
   2   2  12          9.28          6.98         0.92 o                         
   4   2  12          1.89          3.42         0.88 o                         
   6   2  12          3.01          2.01         0.86 o                         
   8   2  12          4.77          2.36         0.78 o                         
 -17   3  12          0.98          0.27         0.87 o                         
 -15   3  12         18.52         25.57         4.26 o                         
 -13   3  12          4.68          2.40         1.18 o                         
 -11   3  12          8.68          5.54         1.45 o                         
  -9   3  12         24.77         36.47         2.58 o                         
  -7   3  12         25.74         38.65         2.23 o                         
  -5   3  12          0.56         -0.49         0.49 o                         
  -3   3  12          0.22          0.79         0.55 o                         
  -1   3  12         19.30         30.77         2.88 o                         
   1   3  12          6.15          7.32         1.03 o                         
   3   3  12          1.44          2.30         0.60 o                         
   5   3  12          1.30          0.99         0.77 o                         
   7   3  12          0.50          1.23         0.92 o                         
 -12   4  12          0.75          0.75         0.35 o                         
 -10   4  12          1.50          3.28         0.53 o                         
  -8   4  12          7.23          4.17         1.33 o                         
  -6   4  12          1.31          1.68         0.42 o                         
  -4   4  12          5.06          4.78         0.72 o                         
  -2   4  12          0.55          0.91         0.45 o                         
   0   4  12          1.80          0.23         0.76 o                         
   2   4  12          1.96          2.69         0.62 o                         
   4   4  12          1.30         -0.32         0.78 o                         
 -12  -4  13          5.84          9.13         0.81 o                         
 -10  -4  13          0.52          0.58         0.34 o                         
  -8  -4  13          3.87          9.63         2.49 o                         
  -6  -4  13          6.22          3.49         0.72 o                         
  -4  -4  13          1.76          3.07         0.80 o                         
  -2  -4  13          2.18          1.67         0.74 o                         
   0  -4  13          0.27          0.44         0.52 o                         
   2  -4  13          0.73          0.25         2.24 o                         
 -17  -3  13          0.39         -0.21         0.92 o                         
 -15  -3  13          5.39          9.01         1.58 o                         
 -13  -3  13          3.18          3.47         0.62 o                         
 -11  -3  13          8.07          5.39         2.55 o                         
  -9  -3  13          4.83          3.98         1.41 o                         
  -7  -3  13         14.08          7.33         0.95 o                         
  -5  -3  13          1.08          1.89         1.00 o                         
  -3  -3  13          1.70          0.80         0.63 o                         
  -1  -3  13          1.10          1.28         0.58 o                         
   1  -3  13          0.05         -0.16         0.38 o                         
   3  -3  13          1.27          0.34         0.54 o                         
   5  -3  13          0.15         -0.19         0.52 o                         
 -18  -2  13          1.82          0.76         0.83 o                         
 -16  -2  13          2.32          1.99         0.39 o                         
 -14  -2  13          8.46          9.78         0.87 o                         
 -12  -2  13         49.49         53.32         2.39 o                         
 -10  -2  13         60.58         79.51         4.05 o                         
  -8  -2  13         39.51         57.67         2.32 o                         
  -6  -2  13          4.96          4.84         0.66 o                         
  -4  -2  13         12.20          8.41         0.82 o                         
  -2  -2  13         17.18         24.28         1.59 o                         
   0  -2  13          8.13          6.35         0.70 o                         
   2  -2  13         14.87         18.17         2.41 o                         
   4  -2  13          5.72          3.76         0.70 o                         
   6  -2  13          0.36          0.03         0.42 o                         
   8  -2  13          2.54          0.09         0.89 o                         
 -19  -1  13          0.30          0.19         0.47 o                         
 -17  -1  13          1.42          2.32         0.61 o                         
 -15  -1  13         15.18         16.85         1.16 o                         
 -13  -1  13         12.06         14.41         1.25 o                         
 -11  -1  13         78.23         85.00         3.44 o                         
  -9  -1  13         40.69         61.26         3.25 o                         
  -7  -1  13         14.22         19.60         1.12 o                         
  -5  -1  13         13.35         16.55         1.21 o                         
  -3  -1  13        117.39        167.00         5.09 o                         
  -1  -1  13         60.69         55.12         4.04 o                         
   1  -1  13          1.75          1.74         0.52 o                         
   3  -1  13         16.04         19.66         1.67 o                         
   5  -1  13          6.83          5.93         0.73 o                         
   7  -1  13          0.93          1.56         0.87 o                         
   9  -1  13          0.01         14.74         5.25 o                         
 -20   0  13          3.01          2.15         0.55 o                         
 -18   0  13          0.68          0.47         0.73 o                         
 -16   0  13         17.27         13.12         2.35 o                         
 -14   0  13         31.85         18.91         2.30 o                         
 -12   0  13          0.50          0.90         0.45 o                         
 -10   0  13         93.28        111.03         5.12 o                         
  -8   0  13         19.46         15.45         1.57 o                         
  -6   0  13         99.43        101.03         4.04 o                         
  -4   0  13         39.09         53.09         1.92 o                         
  -2   0  13        317.85        342.70         9.56 o                         
   0   0  13          0.50          0.47         0.38 o                         
   2   0  13         21.22         22.96         0.97 o                         
   4   0  13          1.95         -0.63         0.66 o                         
   6   0  13         23.32         27.78         2.37 o                         
   8   0  13          3.44          2.57         2.34 o                         
 -19   1  13          0.30         -0.22         0.40 o                         
 -17   1  13          1.34          1.65         0.42 o                         
 -15   1  13         15.13         16.55         1.31 o                         
 -13   1  13         12.02         13.41         1.49 o                         
 -11   1  13         78.44         84.87         3.47 o                         
  -9   1  13         41.06         28.34         1.83 o                         
  -7   1  13         14.11         16.77         1.12 o                         
  -5   1  13         13.63         15.88         1.75 o                         
  -3   1  13        117.64        151.49         4.97 o                         
  -1   1  13         61.30         63.80         2.69 o                         
   1   1  13          1.72          2.52         0.49 o                         
   3   1  13         16.22         18.37         1.00 o                         
   5   1  13          6.80          6.01         0.99 o                         
   7   1  13          0.93          1.89         0.72 o                         
   9   1  13          0.01          0.23         0.85 o                         
 -18   2  13          1.84          1.89         0.94 o                         
 -16   2  13          2.49          2.73         0.47 o                         
 -14   2  13          8.42          9.58         2.47 o                         
 -12   2  13         49.80         51.70         2.86 o                         
 -10   2  13         61.28         73.73         4.59 o                         
  -8   2  13         39.76         57.98         3.69 o                         
  -6   2  13          5.09          4.46         0.79 o                         
  -4   2  13         12.34          8.93         1.06 o                         
  -2   2  13         17.32         17.92         1.40 o                         
   0   2  13          8.18          6.79         1.37 o                         
   2   2  13         15.16         12.76         1.16 o                         
   4   2  13          5.79          5.94         1.07 o                         
   6   2  13          0.38          0.36         0.71 o                         
   8   2  13          2.60          2.02         1.06 o                         
 -15   3  13          5.41          2.94         0.93 o                         
 -13   3  13          3.17          3.78         1.66 o                         
  -9   3  13          4.73         15.98         2.04 o                         
  -7   3  13         14.26         12.54         2.55 o                         
  -5   3  13          0.99          1.48         0.54 o                         
  -3   3  13          1.71          2.53         0.73 o                         
  -1   3  13          1.07          0.48         0.67 o                         
   1   3  13          0.04         -0.29         0.57 o                         
   3   3  13          1.28         -0.69         0.69 o                         
   5   3  13          0.16          1.14         0.69 o                         
 -10   4  13          0.52          0.61         0.79 o                         
  -8   4  13          3.85          2.96         0.82 o                         
  -6   4  13          6.21          3.61         2.25 o                         
  -4   4  13          1.71          4.31         0.64 o                         
  -2   4  13          2.11          0.64         0.79 o                         
   0   4  13          0.27          0.06         0.65 o                         
   2   4  13          0.74          1.17         0.58 o                         
 -10  -4  14          0.33         -0.52         0.74 o                         
  -8  -4  14          0.24         -0.81         0.81 o                         
  -6  -4  14          0.18         -0.18         0.63 o                         
 -15  -3  14          0.97          0.91         0.36 o                         
 -13  -3  14          6.76          7.11         1.71 o                         
 -11  -3  14          0.07         -0.13         0.39 o                         
  -9  -3  14          0.44          1.04         0.40 o                         
  -7  -3  14          9.57         12.26         1.32 o                         
  -5  -3  14          4.64          3.75         0.69 o                         
  -3  -3  14          0.28          0.28         0.38 o                         
  -1  -3  14          0.47          0.87         0.37 o                         
   1  -3  14          4.01          1.95         0.55 o                         
   3  -3  14          0.35          0.40         0.40 o                         
 -18  -2  14          3.52          3.61         1.46 o                         
 -16  -2  14          1.48          1.12         0.42 o                         
 -14  -2  14          0.01         -0.33         0.35 o                         
 -12  -2  14          1.66          1.85         0.40 o                         
 -10  -2  14         17.13         24.61         2.29 o                         
  -8  -2  14          3.78          4.52         1.08 o                         
  -6  -2  14          0.94          0.71         0.44 o                         
  -4  -2  14          3.01          0.67         0.67 o                         
  -2  -2  14          4.99          2.83         1.23 o                         
   0  -2  14          1.65          0.17         0.43 o                         
   2  -2  14          8.17          9.45         0.86 o                         
   4  -2  14          0.89          0.83         0.37 o                         
   6  -2  14          1.03          1.49         0.71 o                         
 -19  -1  14          6.21          4.19         1.23 o                         
 -17  -1  14          3.24          3.32         0.54 o                         
 -15  -1  14          5.10          4.92         1.18 o                         
 -13  -1  14         17.20         17.01         1.00 o                         
 -11  -1  14         51.83         56.88         2.39 o                         
  -9  -1  14         10.96         13.39         0.90 o                         
  -7  -1  14         20.77         21.86         1.41 o                         
  -5  -1  14          5.63          4.53         0.68 o                         
  -3  -1  14         27.89         21.91         1.31 o                         
  -1  -1  14         11.20          9.12         0.98 o                         
   1  -1  14         15.16         16.97         1.65 o                         
   3  -1  14          9.85          8.95         0.91 o                         
   5  -1  14          3.50          2.92         0.88 o                         
   7  -1  14          0.46         -0.48         1.18 o                         
 -18   0  14         14.80         12.08         1.97 o                         
 -16   0  14          6.06          3.42         0.51 o                         
 -14   0  14          1.62          1.23         0.46 o                         
 -12   0  14          1.48          4.42         1.06 o                         
 -10   0  14         26.37         21.52         1.49 o                         
  -8   0  14         10.97          4.12         0.82 o                         
  -6   0  14         53.44         58.42         2.84 o                         
  -4   0  14          2.18          5.88         0.95 o                         
  -2   0  14         50.14         57.67         2.50 o                         
   0   0  14        143.90        178.34         6.22 o                         
   2   0  14          9.28         11.72         1.13 o                         
   4   0  14         10.00          6.33         1.35 o                         
   6   0  14          6.91          2.55         3.10 o                         
 -19   1  14          6.29          7.68         1.63 o                         
 -17   1  14          3.20          1.40         0.84 o                         
 -15   1  14          5.09          6.46         1.37 o                         
 -13   1  14         17.10         16.19         1.09 o                         
 -11   1  14         52.27         51.37         2.73 o                         
  -9   1  14         11.14         11.98         1.15 o                         
  -7   1  14         20.81         22.52         1.16 o                         
  -5   1  14          5.53          6.11         0.73 o                         
  -3   1  14         28.42         21.62         1.44 o                         
  -1   1  14         11.02          9.79         0.87 o                         
   1   1  14         15.20         16.23         1.12 o                         
   3   1  14          9.78         10.95         1.06 o                         
   5   1  14          3.58          3.08         0.85 o                         
   7   1  14          0.47          0.29         0.95 o                         
 -18   2  14          3.54          5.87         0.83 o                         
 -16   2  14          1.49          1.17         0.46 o                         
 -14   2  14          0.00          0.38         0.41 o                         
 -12   2  14          1.70          1.50         0.49 o                         
 -10   2  14         17.47         21.71         1.71 o                         
  -8   2  14          3.70          7.67         1.41 o                         
  -6   2  14          0.95          1.03         0.71 o                         
  -4   2  14          2.96          0.65         0.78 o                         
  -2   2  14          4.94          2.26         0.88 o                         
   0   2  14          1.69          0.59         0.66 o                         
   2   2  14          8.28          9.58         1.38 o                         
   4   2  14          0.92          0.07         0.81 o                         
   6   2  14          1.08          0.39         1.08 o                         
 -15   3  14          0.98          0.78         0.34 o                         
 -13   3  14          6.73          7.60         1.39 o                         
 -11   3  14          0.07          0.45         0.36 o                         
  -9   3  14          0.45          0.37         0.39 o                         
  -7   3  14          9.45         20.99         2.30 o                         
  -5   3  14          4.75          3.83         1.13 o                         
  -3   3  14          0.29          0.08         0.58 o                         
  -1   3  14          0.45          0.45         0.55 o                         
   1   3  14          3.94          1.38         0.74 o                         
   3   3  14          0.35          0.19         0.67 o                         
 -10   4  14          0.32          0.22         0.46 o                         
  -8   4  14          0.26         -0.28         0.48 o                         
  -6   4  14          0.16          0.95         0.86 o                         
  -4   4  14          3.14          1.96         1.25 o                         
   0   4  14          0.87          3.43         0.85 o                         
 -13  -3  15          0.68          0.62         0.50 o                         
 -11  -3  15          0.93          0.25         0.39 o                         
  -9  -3  15         11.16          8.60         1.17 o                         
  -7  -3  15          1.19          0.82         0.40 o                         
  -5  -3  15          3.07          2.08         0.57 o                         
  -3  -3  15          0.07          0.01         0.33 o                         
  -1  -3  15          1.78          2.22         0.55 o                         
   1  -3  15          1.25          0.62         0.60 o                         
 -16  -2  15          0.75          1.55         0.59 o                         
 -14  -2  15          0.60         -0.23         0.79 o                         
 -12  -2  15          1.11          1.34         0.64 o                         
 -10  -2  15          1.22          3.31         0.57 o                         
  -8  -2  15          6.74          8.95         0.94 o                         
  -6  -2  15          5.16          6.11         0.77 o                         
  -4  -2  15          5.10          3.92         0.63 o                         
  -2  -2  15          0.18          0.32         0.45 o                         
   0  -2  15          4.04          3.76         0.55 o                         
   2  -2  15          0.00         -0.08         0.33 o                         
   4  -2  15          1.36          0.27         0.90 o                         
 -17  -1  15          5.81          2.26         0.82 o                         
 -15  -1  15          2.69          1.53         0.43 o                         
 -13  -1  15          0.60          0.34         0.39 o                         
 -11  -1  15         15.08         18.47         1.06 o                         
  -9  -1  15          9.83          4.90         1.05 o                         
  -7  -1  15          5.37          5.51         0.69 o                         
  -5  -1  15         18.72         22.35         2.12 o                         
  -3  -1  15          6.69          4.55         0.96 o                         
  -1  -1  15          4.23          5.16         0.57 o                         
   1  -1  15         18.86         25.20         1.63 o                         
   3  -1  15          2.07          2.04         0.55 o                         
   5  -1  15          1.04          1.58         1.47 o                         
 -18   0  15          5.15          1.44         0.82 o                         
 -16   0  15          0.71          1.66         0.63 o                         
 -14   0  15          0.00          0.09         0.37 o                         
 -12   0  15          4.41          2.10         0.50 o                         
 -10   0  15          4.74          4.87         0.66 o                         
  -8   0  15          4.64          2.88         0.77 o                         
  -6   0  15          0.02          0.56         0.42 o                         
  -4   0  15          4.26          4.39         0.66 o                         
  -2   0  15          6.40          5.47         0.64 o                         
   0   0  15          5.96          2.57         0.61 o                         
   2   0  15          6.23          7.82         0.72 o                         
 -17   1  15          5.89          3.69         0.84 o                         
 -15   1  15          2.55          2.98         1.99 o                         
 -13   1  15          0.62          0.89         0.65 o                         
 -11   1  15         15.25         19.56         1.41 o                         
  -9   1  15         10.08          4.98         1.22 o                         
  -7   1  15          5.39          5.67         1.62 o                         
  -5   1  15         18.73         15.39         1.59 o                         
  -3   1  15          6.60          4.61         0.81 o                         
  -1   1  15          4.29          4.39         0.71 o                         
   1   1  15         18.86         23.60         1.52 o                         
   3   1  15          2.16          2.25         0.83 o                         
 -16   2  15          0.72          0.40         0.69 o                         
 -14   2  15          0.64          0.92         0.99 o                         
 -12   2  15          1.06          0.75         0.69 o                         
 -10   2  15          1.23          1.78         1.10 o                         
  -8   2  15          6.75         13.29         2.13 o                         
  -6   2  15          5.23          5.74         1.26 o                         
  -4   2  15          5.23          2.75         1.01 o                         
  -2   2  15          0.19          0.17         0.59 o                         
   0   2  15          4.01          5.47         0.89 o                         
   2   2  15          0.01         -0.11         0.57 o                         
   4   2  15          1.39         -0.66         0.90 o                         
 -13   3  15          0.69          1.03         0.40 o                         
 -11   3  15          0.98          0.84         0.44 o                         
  -9   3  15         11.19          8.71         1.04 o                         
  -7   3  15          1.22          0.27         0.96 o                         
  -5   3  15          3.08          2.50         0.89 o                         
  -3   3  15          0.06          0.73         0.59 o                         
  -1   3  15          1.76          1.91         1.15 o                         
   1   3  15          1.23          0.16         1.22 o                         
 -11  -3  16          2.90          2.28         1.51 o                         
  -9  -3  16          0.78          1.03         0.62 o                         
  -7  -3  16          2.35          2.15         0.68 o                         
  -5  -3  16          0.06          0.44         0.55 o                         
  -3  -3  16          2.17          0.74         0.68 o                         
  -1  -3  16          1.47          1.74         0.41 o                         
 -16  -2  16          0.31          0.77         1.44 o                         
 -14  -2  16          1.13         -0.05         0.86 o                         
 -12  -2  16          2.72          1.53         0.83 o                         
 -10  -2  16          2.20          4.20         0.56 o                         
  -8  -2  16          2.84          1.70         0.43 o                         
  -6  -2  16          0.45          0.95         0.39 o                         
  -4  -2  16          4.31          3.00         0.56 o                         
  -2  -2  16          0.24          0.18         0.31 o                         
   0  -2  16          0.62          1.69         0.42 o                         
   2  -2  16          2.71          0.87         0.68 o                         
 -17  -1  16          6.42          2.95         1.61 o                         
 -15  -1  16          0.44          1.45         0.94 o                         
 -13  -1  16          0.92          1.61         0.48 o                         
 -11  -1  16          0.35          0.84         0.90 o                         
  -9  -1  16          0.24          0.37         0.41 o                         
  -7  -1  16          3.48          4.66         1.18 o                         
  -5  -1  16          9.32          8.48         1.10 o                         
  -3  -1  16          0.83          1.00         0.49 o                         
  -1  -1  16          3.97          2.76         0.55 o                         
   1  -1  16          0.55          1.18         0.58 o                         
   3  -1  16          2.20          3.13         0.87 o                         
 -16   0  16          0.11          0.04         0.44 o                         
 -14   0  16          2.03          2.48         0.67 o                         
 -12   0  16          0.39          0.96         0.50 o                         
 -10   0  16          6.20          4.73         0.85 o                         
  -8   0  16          0.06          0.03         0.41 o                         
  -6   0  16         15.85         22.44         1.81 o                         
  -4   0  16          4.00          6.13         0.68 o                         
  -2   0  16          0.77          2.00         0.56 o                         
   0   0  16          0.15         -0.54         0.54 o                         
 -17   1  16          6.50          4.13         1.16 o                         
 -15   1  16          0.46          1.76         0.48 o                         
 -13   1  16          0.90          1.32         0.56 o                         
 -11   1  16          0.38          0.56         0.62 o                         
  -9   1  16          0.22          0.98         0.58 o                         
  -7   1  16          3.50          3.17         1.25 o                         
  -5   1  16          9.26          9.67         1.19 o                         
  -3   1  16          0.85          1.26         0.56 o                         
  -1   1  16          3.99          2.01         0.65 o                         
   1   1  16          0.51          1.38         0.89 o                         
 -14   2  16          1.11          2.50         0.66 o                         
 -12   2  16          2.83          2.82         1.36 o                         
 -10   2  16          2.13          4.90         0.82 o                         
  -8   2  16          2.80          2.00         0.68 o                         
  -6   2  16          0.47          0.09         0.58 o                         
  -4   2  16          4.42          2.94         0.95 o                         
  -2   2  16          0.22          0.26         0.62 o                         
   0   2  16          0.61          1.45         0.80 o                         
   2   2  16          2.66          0.74         1.74 o                         
 -11   3  16          2.86          3.60         1.02 o                         
  -9   3  16          0.80          2.06         0.69 o                         
  -7   3  16          2.35          2.19         0.89 o                         
  -5   3  16          0.05         -0.02         0.68 o                         
  -3   3  16          2.12          1.90         0.87 o                         
  -1   3  16          1.45          0.77         1.25 o                         
 -12  -2  17          0.00          0.19         0.53 o                         
 -10  -2  17          2.67          1.46         1.86 o                         
  -8  -2  17          1.63          0.29         0.62 o                         
  -6  -2  17          3.68          3.39         0.64 o                         
  -4  -2  17          0.85          0.81         0.54 o                         
  -2  -2  17          0.08          0.38         0.32 o                         
   0  -2  17          0.67         -0.65         0.75 o                         
 -15  -1  17          2.62          3.39         2.23 o                         
 -13  -1  17          4.59          7.76         1.53 o                         
 -11  -1  17          0.83          0.57         0.53 o                         
  -9  -1  17          0.14          0.22         0.33 o                         
  -7  -1  17          3.44          2.12         0.61 o                         
  -5  -1  17          1.49          1.82         0.60 o                         
  -3  -1  17          2.23          1.53         0.55 o                         
  -1  -1  17          0.85          1.66         0.58 o                         
   1  -1  17          0.64          1.75         1.08 o                         
 -14   0  17          0.38          0.98         0.98 o                         
 -12   0  17          6.67          2.23         0.94 o                         
 -10   0  17          0.06          0.70         0.52 o                         
  -8   0  17          9.65          8.91         1.70 o                         
  -6   0  17          0.00          0.20         0.40 o                         
  -4   0  17          1.45          0.12         0.51 o                         
  -2   0  17          5.88          3.54         0.64 o                         
   0   0  17          4.80          2.16         0.85 o                         
 -15   1  17          2.67          2.63         1.05 o                         
 -13   1  17          4.64          7.00         1.37 o                         
 -11   1  17          0.82          1.04         1.11 o                         
  -9   1  17          0.13         -0.32         0.53 o                         
  -7   1  17          3.47          4.24         0.92 o                         
  -5   1  17          1.47          0.00         0.52 o                         
  -3   1  17          2.25          1.35         0.59 o                         
  -1   1  17          0.85          0.44         1.04 o                         
 -12   2  17          0.00         -0.21         0.84 o                         
 -10   2  17          2.62          6.16         1.29 o                         
  -8   2  17          1.61          1.79         1.27 o                         
  -6   2  17          3.72          3.04         1.93 o                         
  -4   2  17          0.80          1.31         0.68 o                         
  -2   2  17          0.08          0.49         0.65 o                         
  -8  -2  18          3.86          1.37         0.61 o                         
  -6  -2  18          1.39          0.05         0.57 o                         
  -4  -2  18          0.25          0.25         1.19 o                         
 -13  -1  18          0.88         -0.09         0.77 o                         
 -11  -1  18          3.08          1.30         0.79 o                         
  -9  -1  18          1.32          1.93         0.62 o                         
  -7  -1  18          6.71          6.46         1.36 o                         
  -5  -1  18          4.26          1.62         0.69 o                         
  -3  -1  18          0.47         -0.02         0.51 o                         
 -12   0  18          0.01          0.43         0.84 o                         
 -10   0  18          0.64          0.96         0.60 o                         
  -8   0  18          7.98          5.78         1.36 o                         
  -6   0  18          3.12          1.15         0.70 o                         
  -4   0  18          4.69          2.42         1.67 o                         
  -2   0  18          0.03          0.13         0.71 o                         
 -11   1  18          3.10          1.42         1.00 o                         
  -9   1  18          1.32          1.54         1.36 o                         
  -7   1  18          6.77          5.19         1.55 o                         
  -5   1  18          4.35          4.36         2.68 o                         
  -3   1  18          0.46          1.31         0.83 o                         
 -10   2  18          0.80         -0.70         1.13 o                         
  -8   2  18          3.84          7.20         1.18 o                         
  -6   2  18          1.38          1.09         1.02 o                         
  -4   2  18          0.27          0.34         1.06 o                         
 -10   0  19          0.52          0.62         0.98 o                         
  -8   0  19          0.06         -0.21         0.75 o                         
                                                                                
